# Supplementary material for: Low protein-induced-FGF-21 signaling remodels adipose tissue on reduced markers of senescence during aging
Source: GeroScience. 2025 Sep 29;48(1):55–75. doi: 10.1007/s11357-025-01853-w (PMC12972293; doi:10.1007/s11357-025-01853-w)
Supplement: Supplementary file 3 — Supplementary data (XLSX 7.78 KB) [file 11357_2025_1853_MOESM3_ESM.xlsx]

## Sheet: Fig 2I OiWAT HFLPvsHF allcancer
gene_id	tumour_type	O1091iHFLP39	O1091iHFLP40	O1091iHFLP43	O1091iHFLP45	O1091iHF26	O1091iHF30	O1091iHF34	O1091iHF36	HFLP	HF	log2FoldChange	pvalue	padj	gene_name	gene_chr	gene_start	gene_end	gene_strand	gene_length	gene_biotype	gene_description	tf_family	O1091iHFLP39_count	O1091iHFLP40_count	O1091iHFLP43_count	O1091iHFLP45_count	O1091iHF26_count	O1091iHF30_count	O1091iHF34_count	O1091iHF36_count	O1091iHFLP39_fpkm	O1091iHFLP40_fpkm	O1091iHFLP43_fpkm	O1091iHFLP45_fpkm	O1091iHF26_fpkm	O1091iHF30_fpkm	O1091iHF34_fpkm	O1091iHF36_fpkm
ENSMUSG00000029231	GIST, idiopathic hypereosinophilic syndrome, paediatric glioblastoma	1986.48	1969.77	2105.05	3020.46	4507.63	4411.38	4948.83	3787.34	2270.44	4413.8	-0.958936	4.01403221204427e-07	0.000845815	Pdgfra	5	75312953	75358876	+	10024	protein_coding	platelet derived growth factor receptor, alpha polypeptide [Source:MGI Symbol;Acc:MGI:97530]	-	1939	1870	2366	2944	4842	5550	3470	4063	3.81894	3.81869	4.09211	5.80144	8.66278	8.48486	9.12415	7.3016
ENSMUSG00000030849	gastric, NSCLC, endometrial	398.525	432.928	333.641	468.868	795.957	507.905	795.805	953.593	408.491	763.315	-0.901804	8.46869430493764e-05	0.0319345	Fgfr2	7	129764181	132725079	-	10328	protein_coding	fibroblast growth factor receptor 2 [Source:MGI Symbol;Acc:MGI:95523]	-	389	411	375	457	855	639	558	1023	0.743599	0.814591	0.62949	0.874055	1.48465	0.948151	1.42404	1.78432
ENSMUSG00000002307	pancreatic neuroendocrine tumour, paediatric glioblastoma	3340.85	2948.33	3488.55	3391.86	2212.85	2299.48	2371.73	2555.03	3292.4	2359.77	0.480624	0.000181271	0.053592	Daxx	17	34128388	34134564	+	3151	protein_coding	Fas death domain-associated protein [Source:MGI Symbol;Acc:MGI:1197015]	-	3261	2799	3921	3306	2377	2893	1663	2741	20.4319	18.1831	21.5736	20.7249	13.5286	14.07	13.9107	15.6702
ENSMUSG00000026656	ALL	1454.77	1325.12	1320.33	1547.16	2300.36	3184.94	2136.41	1617.29	1411.84	2309.75	-0.710509	0.000982267	0.134491	Fcgr2b	1	170786186	170804116	-	5790	protein_coding	Fc receptor, IgG, low affinity IIb [Source:MGI Symbol;Acc:MGI:95499]	-	1420	1258	1484	1508	2471	4007	1498	1735	4.8419	4.4475	4.44354	5.14472	7.65363	10.6056	6.81926	5.39801
ENSMUSG00000020122	glioma, NSCLC	3059.12	3855.27	3949.42	4298.82	5549.36	5649.75	4632.22	5435.39	3790.65	5316.68	-0.488262	0.00202358	0.2108	Egfr	11	16702203	16868158	+	11326	protein_coding	epidermal growth factor receptor [Source:MGI Symbol;Acc:MGI:95294]	-	2986	3660	4439	4190	5961	7108	3248	5831	5.20498	6.61483	6.79489	7.30762	9.43878	9.61753	7.55864	9.27425
ENSMUSG00000004151	Ewing sarcoma, prostate	259.195	234.897	107.655	243.155	587.426	498.367	278.104	334.643	211.226	424.635	-1.01014	0.00227466	0.225512	Etv1	12	38829379	38920483	+	13296	protein_coding	ets variant 1 [Source:MGI Symbol;Acc:MGI:99254]	ETS	253	223	121	237	631	627	195	359	0.375669	0.343319	0.157775	0.3521	0.851102	0.722669	0.386561	0.486391
ENSMUSG00000048251	T-ALL	21.5142	29.4938	31.1398	31.8051	76.3374	205.865	29.9497	48.472	28.4882	90.1559	-1.66853	0.00283404	0.244431	Bcl11b	12	107876662	107969861	-	8111	protein_coding	B cell leukemia/lymphoma 11B [Source:MGI Symbol;Acc:MGI:1929913]	zf-C2H2	21	28	35	31	82	259	21	52	0.0511153	0.070664	0.0748114	0.0754964	0.181306	0.489348	0.0682415	0.115489
ENSMUSG00000044337	lipoma	1551.07	660.452	1024.94	1336.84	1865.61	1743.89	3161.83	1630.34	1143.33	2100.42	-0.87689	0.00312914	0.250351	Ackr3	1	90131702	90144473	+	3348	protein_coding	atypical chemokine receptor 3 [Source:MGI Symbol;Acc:MGI:109562]	-	1514	627	1152	1303	2004	2194	2217	1749	8.92783	3.83351	5.96542	7.68772	10.7346	10.0425	17.4536	9.41059
ENSMUSG00000021356	MM	287.881	285.458	408.376	327.285	469.196	999.914	560.487	380.319	327.25	602.479	-0.88091	0.00369205	0.270712	Irf4	13	30933209	30950959	+	4903	protein_coding	interferon regulatory factor 4 [Source:MGI Symbol;Acc:MGI:1096873]	IRF	281	271	459	319	504	1258	393	408	1.13149	1.13141	1.62302	1.28519	1.8435	3.93198	2.11268	1.49903
ENSMUSG00000015619	breast	49.1754	20.0137	30.2501	21.5454	123.816	50.87	54.1946	68.0472	30.2461	74.2319	-1.29693	0.00444338	0.29414	Gata3	2	9861889	9894845	-	3978	protein_coding	GATA binding protein 3 [Source:MGI Symbol;Acc:MGI:95663]	zf-GATA	48	19	34	21	133	64	38	73	0.238222	0.0977694	0.148179	0.104278	0.599598	0.246552	0.251781	0.330575
ENSMUSG00000042331	JMML	2417.79	4015.38	1835.47	1669.25	2019.22	1213.73	1176.59	1096.21	2484.47	1376.44	0.85175	0.00517727	0.315332	Specc1	11	61847589	62113839	+	14840	protein_coding	sperm antigen with calponin homology and coiled-coil domains 1 [Source:MGI Symbol;Acc:MGI:2442356]	-	2360	3812	2063	1627	2169	1527	825	1176	3.13967	5.25815	2.41012	2.16567	2.62119	1.57688	1.46529	1.42753
ENSMUSG00000055435	MM	3492.47	2540.68	3457.41	3629.88	3879.24	4711.04	8934.98	4442.64	3280.11	5491.98	-0.743247	0.00566028	0.335753	Maf	8	116409681	116434533	-	8241	protein_coding	avian musculoaponeurotic fibrosarcoma oncogene homolog [Source:MGI Symbol;Acc:MGI:96909]	TF_bZIP	3409	2412	3886	3538	4167	5927	6265	4766	8.16682	5.99117	8.17517	8.48041	9.06812	11.0217	20.0376	10.4181
ENSMUSG00000020218	pleomorphic salivary gland adenoma	118.84	133.776	146.802	66.6881	69.8208	44.5113	45.6376	77.3687	116.527	59.3346	0.970958	0.00592634	0.342867	Wif1	10	120869865	120936555	+	2427	protein_coding	Wnt inhibitory factor 1 [Source:MGI Symbol;Acc:MGI:1344332]	-	116	127	165	65	75	56	32	83	0.943613	1.07114	1.17866	0.529032	0.554198	0.353599	0.347523	0.616057
ENSMUSG00000034177	cholangiocarcinoma, ovary, pancreas	9.22038	0	20.4633	4.10388	30.7212	74.7153	29.9497	24.236	8.44689	39.9055	-2.2301	0.0064275	0.358501	Rnf43	11	87553548	87626365	+	6558	protein_coding	ring finger protein 43 [Source:MGI Symbol;Acc:MGI:2442609]	-	9	0	23	4	33	94	21	26	0.0270942	0	0.0608037	0.0120483	0.0902435	0.219659	0.0844018	0.0714191
ENSMUSG00000016498	PMBL, Hodgkin lymphoma	8.19589	4.21341	12.4559	10.2597	34.4449	35.768	11.4094	28.8968	8.78123	27.6298	-1.65923	0.0067314	0.367305	Pdcd1lg2	19	29388319	29448561	+	1961	protein_coding	programmed cell death 1 ligand 2 [Source:MGI Symbol;Acc:MGI:1930125]	-	8	4	14	10	37	45	8	31	0.0805412	0.0417539	0.123773	0.100731	0.338374	0.351664	0.107527	0.284772
ENSMUSG00000055653	N.A.	471.264	325.486	228.655	311.895	517.605	672.438	820.05	317.864	334.325	581.989	-0.799042	0.011499	0.466874	Gpc3	X	51361303	51702827	-	2690	protein_coding	glypican 3 [Source:MGI Symbol;Acc:MGI:104903]	-	460	309	257	304	556	846	575	341	3.37607	2.35137	1.65636	2.23234	3.70677	4.8196	5.63403	2.28357
ENSMUSG00000031673	aneurysmal bone cyst	171.089	158.003	112.993	174.415	316.521	491.214	236.745	118.383	154.125	290.716	-0.917802	0.0159177	0.537815	Cdh11	8	103358727	103512274	-	8904	protein_coding	cadherin 11 [Source:MGI Symbol;Acc:MGI:99217]	-	167	150	127	170	340	618	166	127	0.370286	0.344842	0.247282	0.37714	0.684805	1.06364	0.491391	0.25694
ENSMUSG00000024420	ALL	650.549	329.699	322.964	683.296	741.032	840.15	1172.32	572.342	496.627	831.46	-0.742858	0.0184521	0.576359	Zfp521	18	13820070	14105844	-	7030	protein_coding	zinc finger protein 521 [Source:MGI Symbol;Acc:MGI:95459]	zf-C2H2	635	313	363	666	796	1057	822	614	1.7833	0.911388	0.89521	1.87136	2.03063	2.30416	3.08191	1.57335
ENSMUSG00000002068	serous ovarian	496.876	482.435	538.274	506.829	390.066	437.164	289.513	389.64	506.104	376.596	0.422633	0.0195742	0.588269	Ccne1	7	37797409	37806959	-	2662	protein_coding	cyclin E1 [Source:MGI Symbol;Acc:MGI:88316]	-	485	458	605	494	419	550	203	418	3.59699	3.52186	3.94023	3.66571	2.8228	3.16627	2.00998	2.82866
ENSMUSG00000031885	AML	2347.1	2612.31	2301.68	1885.73	3070.25	2624.58	7426.09	2339.71	2286.71	3865.16	-0.756824	0.0231196	0.626723	Cbfb	8	105897306	105944621	+	3480	protein_coding	core binding factor beta [Source:MGI Symbol;Acc:MGI:99851]	CBF	2291	2480	2587	1838	3298	3302	5207	2510	12.9973	14.5877	12.8882	10.4329	16.9959	14.5409	39.4378	12.9929
ENSMUSG00000001656	AML	12.2938	12.6402	15.1251	10.2597	7.44755	6.35875	148.322	29.8289	12.5797	47.9893	-1.91795	0.0266864	0.661629	Hoxc11	15	102862862	102866143	+	2021	protein_coding	homeobox C11 [Source:MGI Symbol;Acc:MGI:96193]	Homeobox	12	12	17	10	8	8	104	32	0.117225	0.121543	0.145833	0.09774	0.07099	0.060662	1.35635	0.285231
ENSMUSG00000070576	AML, meningioma	403.648	186.443	354.104	380.635	345.38	364.833	1249.33	483.788	331.208	610.833	-0.880766	0.0305494	0.692181	Mn1	5	111565228	111604899	+	6940	protein_coding	meningioma 1 [Source:MGI Symbol;Acc:MGI:1261813]	-	394	177	398	371	371	459	876	519	1.12084	0.522069	0.994254	1.05597	0.958711	1.01355	3.32697	1.34716
ENSMUSG00000037138	ALL, T-ALL	445.652	475.062	433.288	655.595	642.352	899.763	611.829	623.611	502.399	694.389	-0.468325	0.0310877	0.697639	Aff3	1	38216407	38704036	-	6654	protein_coding	AF4/FMR2 family, member 3 [Source:MGI Symbol;Acc:MGI:106927]	AF-4	435	451	487	639	690	1132	429	669	1.29066	1.38742	1.26888	1.89695	1.85969	2.60709	1.69933	1.81116
ENSMUSG00000020325	B-CLL	565.517	663.612	682.407	606.348	334.209	388.679	544.799	563.953	629.471	457.91	0.461188	0.0328544	0.705068	Fstl3	10	79613106	79618464	+	2445	protein_coding	follistatin-like 3 [Source:MGI Symbol;Acc:MGI:1890391]	-	552	630	767	591	359	489	382	605	4.45724	5.27444	5.43864	4.77471	2.63323	3.06495	4.11802	4.45748
ENSMUSG00000013089	prostate	1008.09	1254.54	1501.83	1512.28	996.11	1098.47	995.47	977.829	1319.19	1016.97	0.3753	0.0336107	0.711516	Etv5	16	22200059	22258469	-	4103	protein_coding	ets variant 5 [Source:MGI Symbol;Acc:MGI:1096867]	ETS	984	1191	1688	1474	1070	1382	698	1049	4.73477	5.94189	7.13255	7.09634	4.67687	5.16178	4.48392	4.6056
ENSMUSG00000026098	N.A.	102.449	174.856	142.353	154.922	130.332	80.2793	79.8658	83.8938	143.645	93.5928	0.615513	0.0347482	0.712949	Pms1	1	53228346	53336177	-	7542	protein_coding	PMS1 homolog 1, mismatch repair system component [Source:MGI Symbol;Acc:MGI:1202302]	HMG	100	166	160	151	140	101	56	90	0.26177	0.450543	0.367796	0.395484	0.332901	0.205224	0.195707	0.214965
ENSMUSG00000020893	AML, CMML	3356.22	3870.01	2823.05	3425.71	2642.02	3270.78	2057.97	2165.39	3368.75	2534.04	0.410182	0.0357947	0.718143	Per1	11	68986043	69000786	+	5631	protein_coding	period circadian clock 1 [Source:MGI Symbol;Acc:MGI:1098283]	-	3276	3674	3173	3339	2838	4115	1443	2323	11.4859	13.3557	9.76919	11.713	9.03858	11.1989	6.75437	7.4315
ENSMUSG00000019982	adenoid cystic carcinoma	8.19589	10.5335	16.0148	28.7272	40.0306	93.7916	21.3926	13.9823	15.8678	42.2993	-1.42221	0.0365517	0.724204	Myb	10	21000834	21036883	-	8933	protein_coding	myeloblastosis oncogene [Source:MGI Symbol;Acc:MGI:97249]	MYB	8	10	18	28	43	118	15	15	0.0176807	0.0229148	0.0349341	0.0619155	0.0863266	0.202431	0.0442586	0.0302487
ENSMUSG00000034165	MM	5460.51	4394.58	5589.15	5862.39	3530.14	4308.05	3816.44	5039.22	5326.66	4173.47	0.351872	0.0410479	0.749287	Ccnd3	17	47815976	47910616	+	8775	protein_coding	cyclin D3 [Source:MGI Symbol;Acc:MGI:88315]	-	5330	4172	6282	5714	3792	5420	2676	5406	11.9918	9.73221	12.4115	12.8627	7.74987	9.46553	8.03791	11.0979
ENSMUSG00000071669	PMBL, Hodgkin lymphoma	394.427	380.26	324.744	435.011	481.298	542.879	534.815	413.876	383.611	493.217	-0.362569	0.0452417	0.77126	Snx29	16	11140772	11573336	+	6435	protein_coding	sorting nexin 29 [Source:MGI Symbol;Acc:MGI:1921728]	-	385	361	365	424	517	683	375	444	1.18118	1.14835	0.983373	1.30154	1.44084	1.62654	1.53598	1.24293
ENSMUSG00000048368	aneurysmal bone cyst	23.5632	22.1204	25.8016	32.831	53.9948	85.0483	22.8188	37.2861	26.079	49.787	-0.944872	0.048828	0.781782	Omd	13	49735938	49746298	+	2249	protein_coding	osteomodulin [Source:MGI Symbol;Acc:MGI:1350918]	-	23	21	29	32	58	107	16	40	0.201904	0.191137	0.223554	0.28106	0.4625	0.7291	0.187514	0.320393

## Sheet: Fig 3H  OgWAT_LPvsNP all_cancer
gene_id	tumour_type	O1091gLP14	O1091gLP15	O1091gLP22	O1091gLP23	O1091gNP04	O1091gNP05	O1091gNP08	O1091gNP09	LP	NP	log2FoldChange	pvalue	padj	gene_name	gene_chr	gene_start	gene_end	gene_strand	gene_length	gene_biotype	gene_description	tf_family	O1091gLP14_count	O1091gLP15_count	O1091gLP22_count	O1091gLP23_count	O1091gNP04_count	O1091gNP05_count	O1091gNP08_count	O1091gNP09_count	O1091gLP14_fpkm	O1091gLP15_fpkm	O1091gLP22_fpkm	O1091gLP23_fpkm	O1091gNP04_fpkm	O1091gNP05_fpkm	O1091gNP08_fpkm	O1091gNP09_fpkm
ENSMUSG00000025225	B-NHL	1008.75	905.836	1166.93	1007.73	1674.92	1790.89	1822.31	1631.6	1022.31	1729.93	-0.758357	1.41290304603283e-07	0.000404522	Nfkb2	19	46292759	46300824	+	4584	protein_coding	nuclear factor of kappa light polypeptide gene enhancer in B cells 2, p49/p100 [Source:MGI Symbol;Acc:MGI:1099800]	RHD	872	823	1264	858	1974	1980	1854	1772	4.59123	4.17073	5.28453	4.54246	7.47236	8.07059	8.25234	7.28857
ENSMUSG00000022443	ALCL	11725.5	7758.49	12372.7	10644.5	24204.9	26839.8	24000.7	13150.4	10625.3	22048.9	-1.05319	7.88374140061867e-05	0.0113532	Myh9	15	77644787	77726375	-	12928	protein_coding	myosin, heavy polypeptide 9, non-muscle [Source:MGI Symbol;Acc:MGI:107717]	-	10136	7049	13402	9063	28527	29674	24418	14282	18.9231	12.6664	19.8675	17.0133	38.2895	42.8874	38.5381	20.8296
ENSMUSG00000056486	extraskeletal myxoid chondrosarcoma	344.733	250.949	221.568	418.124	980.006	833.94	440.343	606.786	308.843	715.269	-1.21284	0.000174704	0.0156154	Chn1	2	73441004	73605690	-	6365	protein_coding	chimerin 1 [Source:MGI Symbol;Acc:MGI:1915674]	-	298	228	240	356	1155	922	448	659	1.12999	0.832134	0.722631	1.35738	3.14876	2.70656	1.43612	1.95214
ENSMUSG00000022797	NHL	5142.07	3680.58	4173.79	2983.24	2611.65	2291.98	2064.11	2480.55	3994.92	2362.07	0.758082	0.000279462	0.0206653	Tfrc	16	32427738	32451612	+	6185	protein_coding	transferrin receptor [Source:MGI Symbol;Acc:MGI:98822]	-	4445	3344	4521	2540	3078	2534	2100	2694	17.3456	12.5598	14.0087	9.96649	8.63544	7.65511	6.92774	8.21261
ENSMUSG00000053175	CLL	349.36	400.637	364.665	286.579	440.366	643.092	660.514	887.621	350.31	657.898	-0.908682	0.000404113	0.0248884	Bcl3	7	19542387	19556695	-	2475	protein_coding	B cell leukemia/lymphoma 3 [Source:MGI Symbol;Acc:MGI:88140]	-	302	364	395	244	519	711	672	964	2.94502	3.41651	3.05862	2.39256	3.63871	5.36759	5.53995	7.34387
ENSMUSG00000038437	AL	3340.9	2976.16	3774.05	3242.81	4682.82	5370.86	4505.65	4427.97	3333.48	4746.83	-0.509818	0.00051011	0.0272719	Mllt6	11	97554240	97576289	+	7451	protein_coding	myeloid/lymphoid or mixed-lineage leukemia; translocated to, 6 [Source:MGI Symbol;Acc:MGI:1935145]	-	2888	2704	4088	2761	5519	5938	4584	4809	9.35491	8.43042	10.5148	8.99291	12.8529	14.8905	12.5528	12.1692
ENSMUSG00000040289	mesenchymal chondrosarcoma	527.511	277.364	353.586	408.728	868.005	745.3	523.89	1407.85	391.797	886.262	-1.17804	0.00052594	0.0276774	Hey1	3	8728419	8732316	-	3265	protein_coding	hairy/enhancer-of-split related with YRPW motif 1 [Source:MGI Symbol;Acc:MGI:1341800]	bHLH	456	252	383	348	1023	824	533	1529	3.37084	1.79298	2.24812	2.58669	5.43686	4.71551	3.33086	8.82974
ENSMUSG00000000489	DFSP	1757.21	772.657	2125.21	1903.87	4582.69	4443.76	2133.89	4190.42	1639.74	3837.69	-1.22674	0.000547941	0.0283966	Pdgfb	15	79880075	79899178	-	4161	protein_coding	platelet derived growth factor, B polypeptide [Source:MGI Symbol;Acc:MGI:97528]	-	1519	702	2302	1621	5401	4913	2171	4551	8.81084	3.91919	10.6026	9.45439	22.5233	22.0614	10.6457	20.6221
ENSMUSG00000035027	NSCLC, melanoma	2230.35	2496.28	2767.76	2706.06	3640.02	3394.55	3405.78	3480.5	2550.11	3480.21	-0.448492	0.00065354	0.0309459	Map2k2	10	80941749	80969809	+	5663	protein_coding	mitogen-activated protein kinase kinase 2 [Source:MGI Symbol;Acc:MGI:1346867]	-	1928	2268	2998	2304	4290	3753	3465	3780	8.21708	9.30365	10.1459	9.8738	13.1452	12.3827	12.4844	12.5854
ENSMUSG00000030257	pilocytic astrocytoma	530.981	1679.59	357.279	554.367	150.183	252.353	399.061	147.323	780.555	237.23	1.71852	0.000732225	0.0330748	Srgap3	6	112694932	112924227	-	9852	protein_coding	SLIT-ROBO Rho GTPase activating protein 3 [Source:MGI Symbol;Acc:MGI:2152938]	-	459	1526	387	472	177	279	406	160	1.12446	3.59821	0.752819	1.1627	0.311748	0.529132	0.84084	0.30621
ENSMUSG00000031805	acute megakaryocytic leukaemia, ETP ALL	2556.58	1909.63	2996.71	2350.19	4165.24	4174.22	3248.51	3796.33	2453.28	3846.07	-0.648558	0.000782568	0.0342049	Jak3	8	72128940	72143219	+	5352	protein_coding	Janus kinase 3 [Source:MGI Symbol;Acc:MGI:99928]	-	2210	1735	3246	2001	4909	4615	3305	4123	9.96628	7.53079	11.6235	9.07359	15.9159	16.1117	12.5999	14.5252
ENSMUSG00000003200	AL	1647.31	1453.96	1699.61	1424.68	2036.38	2359.81	2516.25	2006.35	1556.39	2229.7	-0.518356	0.000813128	0.0346126	Sh3gl1	17	56323750	56343635	-	5012	protein_coding	SH3-domain GRB2-like 1 [Source:MGI Symbol;Acc:MGI:700010]	-	1424	1321	1841	1213	2400	2609	2560	2179	6.85734	6.12278	7.03958	5.87352	8.30913	9.7263	10.4217	8.19728
ENSMUSG00000042594	MPN, sAML, erythrocytosis, B-ALL	2849.25	2247.53	2563.73	2426.53	3380.38	4419.34	3532.57	3333.18	2521.76	3666.37	-0.539929	0.00112695	0.039406	Sh2b3	5	121953551	121975709	-	4807	protein_coding	SH2B adaptor protein 3 [Source:MGI Symbol;Acc:MGI:893598]	-	2463	2042	2777	2066	3984	4886	3594	3620	12.3665	9.86821	11.0715	10.4305	14.3814	18.9917	15.2551	14.199
ENSMUSG00000086158	PMBL, Hodgkin lymphoma	282.264	467.777	309.273	327.687	212.971	214.364	166.112	222.826	346.75	204.068	0.764273	0.00156737	0.0462652	Ccpg1os	9	72887004	72892664	-	2404	protein_coding	cell cycle progression 1, opposite strand [Source:MGI Symbol;Acc:MGI:3648770]	-	244	425	335	279	251	237	169	242	2.4497	4.10687	2.67063	2.81655	1.81174	1.84204	1.43438	1.89804
ENSMUSG00000033813	salivary adenoma	2879.33	3744.42	2534.19	2748.34	2094.92	1742.05	2186.97	1980.57	2976.57	2001.13	0.57279	0.00171312	0.0481727	Tcea1	1	4928037	4968132	+	3017	protein_coding	transcription elongation factor A (SII) 1 [Source:MGI Symbol;Acc:MGI:1196624]	-	2489	3402	2745	2340	2469	1926	2225	2151	19.9116	26.1949	17.437	18.823	14.2004	11.9279	15.0476	13.4428
ENSMUSG00000037992	APL	830.598	615.264	1097.69	954.873	1796.25	1633.51	1242.4	1246.72	874.605	1479.72	-0.758436	0.00174685	0.048664	Rara	11	98818644	98865768	+	4365	protein_coding	retinoic acid receptor, alpha [Source:MGI Symbol;Acc:MGI:97856]	THR-like	718	559	1189	813	2117	1806	1264	1354	3.97006	2.97498	5.22037	4.52017	8.41574	7.73069	5.90846	5.84868
ENSMUSG00000059248	AML*	3941.29	2684.49	4940.97	3470.66	7067.92	10103.2	5225.14	5342.3	3759.35	6934.63	-0.883278	0.0019516	0.0512865	Septin9	11	117090487	117253151	+	7565	protein_coding	septin 9 [Source:MGI Symbol;Acc:MGI:1858222]	-	3407	2439	5352	2955	8330	11170	5316	5802	10.8698	7.48962	13.5585	9.47975	19.107	27.5885	14.338	14.4608
ENSMUSG00000025862	bladder carcinoma, glioblastoma, melanoma, Ewing's sarcoma, myeloid neoplasms	9284.65	8514.64	5872.49	8261.47	5299.67	5852.95	5409.93	5024.63	7983.31	5396.8	0.564803	0.00219199	0.0537661	Stag2	X	41238194	41366062	+	8273	protein_coding	stromal antigen 2 [Source:MGI Symbol;Acc:MGI:1098583]	-	8026	7736	6361	7034	6246	6471	5504	5457	23.4149	21.7225	14.7355	20.6342	13.1007	14.6148	13.5746	12.437
ENSMUSG00000027523	pituitary adenoma	1028.41	944.359	1293.41	746.986	1993.95	1841.54	1650.3	1208.05	1003.29	1673.46	-0.737726	0.00247729	0.0561449	Gnas	2	174126113	174188537	+	11387	protein_coding	GNAS (guanine nucleotide binding protein, alpha stimulating) complex locus [Source:MGI Symbol;Acc:MGI:95777]	-	889	858	1401	636	2350	2036	1679	1312	1.8843	1.75039	2.35794	1.35549	3.58108	3.34082	3.00852	2.17244
ENSMUSG00000031229	Pancreatic neuroendocrine tumours, paediatric GBM	9010.48	10074.3	7023.72	8404.76	5963.19	5932.55	6673.95	6197.69	8628.31	6191.84	0.47867	0.00275711	0.0586718	Atrx	X	104841221	104973009	-	21757	protein_coding	ATRX, chromatin remodeler [Source:MGI Symbol;Acc:MGI:103067]	-	7789	9153	7608	7156	7028	6559	6790	6731	8.64052	9.77285	6.70155	7.98215	5.60516	5.63279	6.3677	5.83316
ENSMUSG00000028717	lymphoblastic leukaemia/biphasic	391.006	180.507	329.583	274.834	516.73	609.626	390.215	611.39	293.982	531.99	-0.855694	0.00316092	0.0626295	Tal1	4	114913623	114928952	+	4379	protein_coding	T cell acute lymphocytic leukemia 1 [Source:MGI Symbol;Acc:MGI:98480]	bHLH	338	164	357	234	609	674	397	664	1.86294	0.870013	1.56242	1.29685	2.41322	2.87587	1.84981	2.85902
ENSMUSG00000020167	pre B-ALL	1949.24	1967.96	2195.37	1657.23	2993.47	2650.16	2311.8	2907.79	1942.45	2715.8	-0.483343	0.00328605	0.0636023	Tcf3	10	80245348	80269481	-	4039	protein_coding	transcription factor 3 [Source:MGI Symbol;Acc:MGI:98510]	bHLH	1685	1788	2378	1411	3528	2930	2352	3158	10.0689	10.2837	11.2835	8.47816	15.1569	13.5543	11.8816	14.7422
ENSMUSG00000032187	NSCLC, SCCOHT	4051.19	3774.13	4408.29	3873.52	5400.64	5732.66	4912.58	4848.77	4026.78	5223.66	-0.375362	0.0044733	0.0739512	Smarca4	9	21527465	21615526	+	6475	protein_coding	SWI/SNF related, matrix associated, actin dependent regulator of chromatin, subfamily a, member 4 [Source:MGI Symbol;Acc:MGI:88192]	-	3502	3429	4775	3298	6365	6338	4998	5266	13.0537	12.3023	14.1331	12.3612	17.0574	18.2893	15.7496	15.3343
ENSMUSG00000078249	microfollicular thyroid adenoma, various benign mesenchymal tumours	43.9592	39.6235	37.8513	28.1881	42.4245	111.252	106.154	78.2653	37.4055	84.524	-1.17424	0.004508	0.0743236	Hmga1b	11	120653620	120655245	+	1626	protein_coding	high mobility group AT-hook 1B [Source:MGI Symbol;Acc:MGI:96161]	HMGA	38	36	41	24	50	123	108	85	0.564053	0.514327	0.483245	0.358211	0.533587	1.41341	1.35524	0.985648
ENSMUSG00000025408	liposarcoma	596.92	476.582	795.8	555.541	1347.4	1116.14	679.19	974.173	606.211	1029.23	-0.763367	0.00479384	0.076787	Ddit3	10	127126643	127132157	+	1713	protein_coding	DNA-damage inducible transcript 3 [Source:MGI Symbol;Acc:MGI:109247]	TF_bZIP	516	433	862	473	1588	1234	691	1058	7.27025	5.87202	9.64393	6.70119	16.086	13.4599	8.23062	11.6453
ENSMUSG00000022314	AML, endometrium, colorectal, lung	11000.2	10417.7	8643.94	11189.5	7224.89	6935.63	7468.14	8769.4	10312.8	7599.51	0.440413	0.00523478	0.0797603	Rad21	15	51825636	51855143	-	4232	protein_coding	RAD21 cohesin complex component [Source:MGI Symbol;Acc:MGI:108016]	-	9509	9465	9363	9527	8515	7668	7598	9524	54.2308	51.9555	42.4007	54.6335	34.9136	33.8549	36.6324	42.4324
ENSMUSG00000000134	papillary renal, alveolar soft part sarcoma, renal	1827.78	1652.08	2300.62	1639.61	2249.35	2996.58	2500.52	2894.9	1855.02	2660.33	-0.519855	0.00579516	0.0835363	Tfe3	X	7628799	7641441	+	9261	protein_coding	transcription factor E3 [Source:MGI Symbol;Acc:MGI:98511]	bHLH	1580	1501	2492	1396	2651	3313	2544	3144	4.11771	3.76513	5.15696	3.65827	4.96715	6.68418	5.60494	6.401
ENSMUSG00000006335	pre-B ALL	217.482	223.432	523.455	244.297	598.185	572.542	495.386	578.242	302.167	561.089	-0.891077	0.00580174	0.0835363	Tfpt	7	3623323	3632928	-	1201	protein_coding	TCF3 (E2A) fusion partner [Source:MGI Symbol;Acc:MGI:1916964]	-	188	203	567	208	705	633	504	628	3.77809	3.92654	9.04782	4.20309	10.186	9.84794	8.56247	9.85916
ENSMUSG00000040732	Ewing sarcoma, prostate, AML	1247.05	523.91	1358.03	1213.26	2869.59	2700.81	1414.41	1592.93	1085.56	2144.43	-0.982146	0.00581097	0.0835814	Erg	16	95160028	95387452	-	3466	protein_coding	ETS transcription factor [Source:MGI Symbol;Acc:MGI:95415]	ETS	1078	476	1471	1033	3382	2986	1439	1730	7.50667	3.19033	8.1337	7.23303	16.9317	16.097	8.47118	9.41111
ENSMUSG00000059552	breast, colorectal, lung, sarcoma, adrenocortical, glioma, multiple other tumour types	1329.19	1424.24	1577.75	1135.75	1873.47	1902.14	1879.32	1707.1	1366.73	1840.51	-0.42892	0.00634949	0.0864901	Trp53	11	69471185	69482699	+	4045	protein_coding	transformation related protein 53 [Source:MGI Symbol;Acc:MGI:98834]	P53	1149	1294	1709	967	2208	2103	1912	1854	6.85581	7.43144	8.09706	5.80171	9.47188	9.71416	9.64453	8.64201
ENSMUSG00000039410	MDS, AML	527.511	400.637	521.609	406.379	1793.71	1588.28	529.788	415.266	464.034	1081.76	-1.22114	0.00681319	0.0901063	Prdm16	4	154400582	154721330	-	9321	protein_coding	PR domain containing 16 [Source:MGI Symbol;Acc:MGI:1917923]	zf-C2H2	456	364	565	346	2114	1756	539	451	1.18075	0.907185	1.16169	0.90087	3.93548	3.52003	1.17988	0.9123
ENSMUSG00000003032	meningioma	3015.83	1911.83	2661.59	2055.39	2549.71	4945.75	5554.42	3455.64	2411.16	4126.38	-0.775071	0.00714853	0.0919427	Klf4	4	55527143	55532466	-	3049	protein_coding	Kruppel-like factor 4 (gut) [Source:MGI Symbol;Acc:MGI:1342287]	zf-C2H2	2607	1737	2883	1750	3005	5468	5651	3753	20.6367	13.2343	18.1214	13.9293	17.1018	33.5086	37.8164	23.2084
ENSMUSG00000020290	CLL	6066.37	7726.57	5038.83	6006.42	4076.99	3757.25	4041.72	5299.02	6209.55	4293.75	0.532211	0.00769623	0.0949938	Xpo1	11	23206041	23248249	+	7181	protein_coding	exportin 1 [Source:MGI Symbol;Acc:MGI:2144013]	-	5244	7020	5458	5114	4805	4154	4112	5755	17.6252	22.7096	14.5664	17.2832	11.6108	10.8085	11.6837	15.1107
ENSMUSG00000004040	T-cell large granular lymphocytic leukaemia	7539	5835.65	6728.29	6463.31	8790.36	10225.3	8804.89	7696.7	6641.56	8879.3	-0.418935	0.00824679	0.0976965	Stat3	11	100775924	100830366	-	9527	protein_coding	signal transducer and activator of transcription 3 [Source:MGI Symbol;Acc:MGI:103038]	STAT	6517	5302	7288	5503	10360	11305	8958	8359	16.5101	12.9283	14.6607	14.0182	18.8694	22.1717	19.1852	16.5433
ENSMUSG00000025626	ETP ALL	1070.06	1205.21	817.957	1178.03	707.641	790.524	831.54	718.199	1067.81	761.976	0.486481	0.00853116	0.0988571	Phf6	X	52001143	52045820	+	6946	protein_coding	PHD finger protein 6 [Source:MGI Symbol;Acc:MGI:1918248]	-	925	1095	886	1003	834	874	846	780	3.21413	3.66215	2.44457	3.50441	2.08347	2.35105	2.48512	2.1173
ENSMUSG00000013663	glioma, prostate, endometrial	14746	9525.04	12540.8	13847.4	8825.14	6719.46	9819.25	9492.2	12664.8	8714.01	0.539414	0.00959251	0.105197	Pten	19	32734897	32803560	+	11507	protein_coding	phosphatase and tensin homolog [Source:MGI Symbol;Acc:MGI:109583]	-	12747	8654	13584	11790	10401	7429	9990	10309	26.7364	17.4708	22.624	24.8657	15.6844	12.0629	17.7139	16.8919
ENSMUSG00000030180	AML	4384.35	4290.34	3612.49	4843.66	3267.53	3584.49	3206.25	2858.06	4282.71	3229.08	0.407246	0.00961332	0.105197	Kdm5a	6	120341085	120421535	+	14158	protein_coding	lysine (K)-specific demethylase 5A [Source:MGI Symbol;Acc:MGI:2136980]	-	3790	3898	3913	4124	3851	3963	3262	3104	6.46092	6.39583	5.29678	7.06912	4.71984	5.23006	4.70104	4.13374
ENSMUSG00000041147	breast, ovarian, pancreatic	408.358	563.534	400.669	346.479	261.335	320.189	308.633	270.706	429.76	290.216	0.566746	0.00990683	0.106355	Brca2	5	150446095	150493794	+	13643	protein_coding	breast cancer 2, early onset [Source:MGI Symbol;Acc:MGI:109337]	-	353	512	434	295	308	354	314	294	0.624485	0.8718	0.609655	0.52476	0.391739	0.484817	0.469604	0.406313
ENSMUSG00000021188	AML	4516.23	4159.36	4032.54	4763.8	3666.32	3574.54	3377.27	3429.86	4367.98	3512	0.314504	0.0100521	0.107311	Trip11	12	101800302	101879526	-	10150	protein_coding	thyroid hormone receptor interactor 11 [Source:MGI Symbol;Acc:MGI:1924393]	-	3904	3779	4368	4056	4321	3952	3436	3725	9.28327	8.64904	8.24747	9.69796	7.3871	7.27504	6.90715	6.91964
ENSMUSG00000009905	B-NHL	3344.37	4340.97	3197.05	3430.73	2988.38	2602.22	2530.01	2627.87	3578.28	2687.12	0.413096	0.0102925	0.108017	Kdsr	1	106648189	106687457	-	8147	protein_coding	3-ketodihydrosphingosine reductase [Source:MGI Symbol;Acc:MGI:1918000]	-	2891	3944	3463	2921	3522	2877	2574	2854	8.56461	11.2459	8.14627	8.70126	7.50148	6.59822	6.44648	6.6051
ENSMUSG00000037369	renal, oesophageal SCC, MM	2422.38	2148.47	1693.15	2388.95	1505.22	1703.15	1634.58	1572.67	2163.24	1603.91	0.43132	0.0109869	0.112233	Kdm6a	X	18028814	18146175	+	8383	protein_coding	lysine (K)-specific demethylase 6A [Source:MGI Symbol;Acc:MGI:1095419]	-	2094	1952	1834	2034	1774	1883	1663	1708	6.02885	5.40925	4.1928	5.88843	3.67206	4.19697	4.04766	3.8416
ENSMUSG00000033467	B-ALL, Downs associated ALL	909.262	690.109	1180.77	708.227	1332.98	1846.06	1203.08	1126.1	872.093	1377.06	-0.658603	0.0110154	0.112233	Crlf2	5	109702575	109706859	-	1495	protein_coding	cytokine receptor-like factor 2 [Source:MGI Symbol;Acc:MGI:1889506]	-	786	627	1279	603	1571	2041	1224	1223	12.6893	9.74279	16.3958	9.78869	18.2344	25.5086	16.7052	15.4244
ENSMUSG00000027720	intestinal T-cell lymphoma	1.15682	15.4091	4.61601	8.22154	0	0.90449	0.982908	0	7.35087	0.47185	3.99889	0.0132195	1	Il2	3	37174672	37180108	-	1144	protein_coding	interleukin 2 [Source:MGI Symbol;Acc:MGI:96548]	-	1	14	5	7	0	1	1	0	0.0210975	0.284288	0.0837622	0.148498	0	0.0163327	0.0178355	0
ENSMUSG00000022496	intestinal T-cell lymphoma	80.9775	55.0326	53.5457	92.786	15.2728	34.3706	53.0771	23.0192	70.5854	31.4349	1.16919	0.0143319	0.127386	Tnfrsf17	16	11131676	11137938	+	815	protein_coding	tumor necrosis factor receptor superfamily, member 17 [Source:MGI Symbol;Acc:MGI:1343050]	-	70	50	58	79	18	38	54	25	2.07299	1.42518	1.36387	2.35244	0.38324	0.871185	1.35191	0.57837
ENSMUSG00000019982	adenoid cystic carcinoma	126.094	370.92	36.0049	51.6783	9.33339	27.1347	75.6839	48.8007	146.174	40.2382	1.86248	0.0161396	0.13388	Myb	10	21000834	21036883	-	8933	protein_coding	myeloblastosis oncogene [Source:MGI Symbol;Acc:MGI:97249]	MYB	109	337	39	44	11	30	77	53	0.294501	0.876374	0.0836703	0.119537	0.0213674	0.0627492	0.175875	0.111867
ENSMUSG00000057329	NHL, CLL	3071.36	1943.75	2277.54	2863.45	1914.19	1481.55	1994.32	1812.07	2539.02	1800.54	0.495737	0.0170343	0.13757	Bcl2	1	106465908	106642004	-	9157	protein_coding	B cell leukemia/lymphoma 2 [Source:MGI Symbol;Acc:MGI:88138]	-	2655	1766	2467	2438	2256	1638	2029	1968	6.99791	4.48017	5.16321	6.46143	4.27505	3.3423	4.52106	4.05224
ENSMUSG00000009073	meningioma, acoustic neuroma, renal	4242.06	4671.17	5285.33	4030.9	6116.76	6428.21	5444.33	5485.02	4557.37	5868.58	-0.364693	0.0170514	0.13757	Nf2	11	4715845	4799536	-	6825	protein_coding	neurofibromin 2 [Source:MGI Symbol;Acc:MGI:97307]	-	3667	4244	5725	3432	7209	7107	5539	5957	12.9678	14.4454	16.076	12.2037	18.3285	19.4567	16.5592	16.4569
ENSMUSG00000034165	MM	3557.23	2527.1	4256.88	3912.28	5352.27	5470.36	4323.81	4880.07	3563.37	5006.63	-0.490556	0.0173101	0.138538	Ccnd3	17	47815976	47910616	+	8775	protein_coding	cyclin D3 [Source:MGI Symbol;Acc:MGI:88315]	-	3075	2296	4611	3331	6308	6048	4399	5300	8.45775	6.07829	10.0705	9.21247	12.4738	12.878	10.2287	11.3881
ENSMUSG00000022884	NHL	22045.5	26290.2	23854.6	25310.6	15443.4	13631.6	19261.1	22209.8	24375.2	17636.5	0.466864	0.0178061	0.140314	Eif4a2	16	22926194	22932886	+	5338	protein_coding	eukaryotic translation initiation factor 4A2 [Source:MGI Symbol;Acc:MGI:106906]	-	19057	23886	25839	21550	18201	15071	19596	24121	86.1654	103.949	92.7686	97.9754	59.166	52.7531	74.9032	85.2001
ENSMUSG00000031103	AML	1417.11	1189.8	1331.26	1192.12	1383.04	1857.82	2024.79	1619.63	1282.57	1721.32	-0.424258	0.0179819	0.14135	Elf4	X	47499923	47552009	-	6148	protein_coding	E74-like factor 4 (ets domain transcription factor) [Source:MGI Symbol;Acc:MGI:1928377]	ETS	1225	1081	1442	1015	1630	2054	2060	1759	4.80905	4.08459	4.49506	4.00664	4.60054	6.24239	6.83668	5.39455
ENSMUSG00000024212	AL	1216.98	858.508	1311.87	1329.54	1497.58	1567.48	1632.61	1743.93	1179.22	1610.4	-0.449466	0.0183308	0.141574	Mllt1	17	57199611	57242415	-	3918	protein_coding	myeloid/lymphoid or mixed-lineage leukemia; translocated to, 1 [Source:MGI Symbol;Acc:MGI:1927238]	-	1052	780	1421	1132	1765	1733	1661	1894	6.4805	4.62474	6.95078	7.01181	7.81692	8.26454	8.65002	9.11463
ENSMUSG00000031592	papillary thyroid, CML, MPN	5283.2	5282.03	3631.87	5648.2	3692.63	3861.27	3651.5	3603.89	4961.33	3702.32	0.422148	0.0193497	0.145557	Pcm1	8	41692789	41785381	+	7458	protein_coding	pericentriolar material 1 [Source:MGI Symbol;Acc:MGI:1277958]	-	4567	4799	3934	4809	4352	4269	3715	3914	14.7797	14.9481	10.1092	15.6488	10.1256	10.6952	10.1636	9.89514
ENSMUSG00000021377	AML	3318.92	3573.82	2330.16	2871.67	2076.25	1801.74	2740.35	1905.99	3023.64	2131.08	0.504669	0.0203436	0.150051	Dek	13	47238251	47259677	-	3185	protein_coding	DEK proto-oncogene (DNA binding) [Source:MGI Symbol;Acc:MGI:1926209]	-	2869	3247	2524	2445	2447	1992	2788	2070	21.7409	23.6826	15.1874	18.6302	13.3315	11.686	17.8606	12.2542
ENSMUSG00000024947	parathyroid tumours, pancreatic neuroendocrine tumour	1152.19	936.654	1269.4	1141.62	1495.89	1260.86	1582.48	1529.4	1124.97	1467.16	-0.382842	0.0215309	0.154523	Men1	19	6385009	6390921	+	3835	protein_coding	multiple endocrine neoplasia 1 [Source:MGI Symbol;Acc:MGI:1316736]	-	996	851	1375	972	1763	1394	1610	1661	6.26832	5.15491	6.87134	6.15105	7.97705	6.79175	8.56589	8.16634
ENSMUSG00000001506	dermatofibrosarcoma protuberans, aneurysmal bone cyst	23331.9	7050.77	25307.7	14279.6	49702.8	72334.8	21326.2	14299.5	17492.5	39415.8	-1.17203	0.022968	0.160413	Col1a1	11	94827050	94843868	+	6563	protein_coding	collagen, type I, alpha 1 [Source:MGI Symbol;Acc:MGI:88467]	-	20169	6406	27413	12158	58578	79973	21697	15530	74.1718	22.6747	80.0494	44.9581	154.877	227.68	67.4542	44.6162
ENSMUSG00000033335	ETP ALL	5807.24	4709.69	6190.07	5650.55	7582.11	8456.08	6914.76	6193.09	5589.39	7286.51	-0.382516	0.0233482	0.16157	Dnm2	9	21336204	21419055	+	5330	protein_coding	dynamin 2 [Source:MGI Symbol;Acc:MGI:109547]	-	5020	4279	6705	4811	8936	9349	7035	6726	22.7318	18.6497	24.1088	21.9057	29.0919	32.7735	26.9308	23.7932
ENSMUSG00000029455	leiomyoma	22031.7	11794.6	28943.3	23659.2	36195.7	30749.9	41173	27279.6	21607.2	33849.6	-0.647614	0.0238693	0.163268	Aldh2	5	121704090	121731887	-	5126	protein_coding	aldehyde dehydrogenase 2, mitochondrial [Source:MGI Symbol;Acc:MGI:99600]	-	19045	10716	31351	20144	42659	33997	41889	29627	89.6725	48.5636	117.213	95.3708	144.407	123.921	166.737	108.976
ENSMUSG00000029521	N.A.	342.419	332.397	473.602	277.183	718.671	565.306	386.283	506.422	356.4	544.171	-0.609858	0.0241086	0.163988	Chek2	5	110987845	111022011	+	3001	protein_coding	checkpoint kinase 2 [Source:MGI Symbol;Acc:MGI:1355321]	-	296	302	513	236	847	625	393	550	2.38058	2.33775	3.27609	1.90851	4.89748	3.89133	2.67201	3.45557
ENSMUSG00000038366	AML	10532.9	5287.53	13645.8	10289.8	16469.2	18885.8	13204.4	14022.4	9939.02	15645.4	-0.654544	0.0242855	0.164348	Lasp1	11	97689826	97729590	+	6495	protein_coding	LIM and SH3 protein 1 [Source:MGI Symbol;Acc:MGI:109656]	-	9105	4804	14781	8761	19410	20880	13434	15229	33.8344	17.1823	43.6143	32.7358	51.8563	60.067	42.2025	44.2095
ENSMUSG00000050379	AML	1233.17	604.258	694.248	1203.87	439.518	369.032	726.369	679.527	933.886	553.611	0.754307	0.0246414	0.165211	Septin6	X	36174979	36255447	-	9882	protein_coding	septin 6 [Source:MGI Symbol;Acc:MGI:1888939]	-	1066	549	752	1025	518	408	739	738	2.60357	1.29058	1.4584	2.51726	0.909579	0.771436	1.52585	1.4081
ENSMUSG00000003068	NSCLC, pancreatic	3900.8	3764.23	5750.62	3874.69	5859.67	5786.02	5567.19	5875.42	4322.59	5772.08	-0.417024	0.0255609	0.168191	Stk11	10	79951637	79966516	+	4580	protein_coding	serine/threonine kinase 11 [Source:MGI Symbol;Acc:MGI:1341870]	-	3372	3420	6229	3299	6906	6397	5664	6381	17.7697	17.3467	26.0649	17.481	26.1647	26.0973	25.233	26.2692
ENSMUSG00000017548	endometrial stromal tumour	3243.73	3255.73	2540.65	3637.44	2236.62	2085.75	2178.12	2930.81	3169.39	2357.83	0.426598	0.0263171	0.170552	Suz12	11	79883932	79924949	+	4945	protein_coding	SUZ12 polycomb repressive complex 2 subunit [Source:MGI Symbol;Acc:MGI:1261758]	-	2804	2958	2752	3097	2636	2306	2216	3183	13.6858	13.896	10.6656	15.1993	9.24985	8.7132	9.14356	12.1365
ENSMUSG00000026361	parathyroid adenoma	3411.47	3397.71	2813.92	3584.59	2997.71	2386.04	2446.46	2568.94	3301.92	2599.79	0.344669	0.026723	0.171342	Cdc73	1	143474538	143578631	-	17613	protein_coding	cell division cycle 73, Paf1/RNA polymerase II complex component [Source:MGI Symbol;Acc:MGI:2384876]	-	2949	3087	3048	3052	3533	2638	2489	2790	4.04109	4.07155	3.31654	4.20532	3.48069	2.7985	2.88339	2.98672
ENSMUSG00000003882	ALL, ETP ALL	822.5	877.219	542.843	553.192	100.97	445.009	558.292	305.695	698.938	352.492	0.987924	0.0279311	0.175297	Il7r	15	9505874	9530262	-	4663	protein_coding	interleukin 7 receptor [Source:MGI Symbol;Acc:MGI:96562]	-	711	797	588	471	119	492	568	332	3.68011	3.97054	2.41666	2.45134	0.44283	1.97144	2.48539	1.34244
ENSMUSG00000033306	lipoma, leukaemia	8354.56	5627.63	5361.03	7990.16	4755.79	5424.23	5447.28	3960.22	6833.35	4896.88	0.480669	0.0286716	0.176809	Lpp	16	24212257	24811328	+	22046	protein_coding	LIM domain containing preferred translocation partner in lipoma [Source:MGI Symbol;Acc:MGI:2441849]	-	7222	5113	5807	6803	5605	5997	5542	4301	7.90651	5.38769	5.04808	7.48892	4.41165	5.08263	5.12919	3.67843
ENSMUSG00000025958	clear cell sarcoma, angiomatoid fibrous histiocytoma	3052.85	3185.29	2764.07	3212.27	2521.71	2073.09	2676.46	2525.67	3053.62	2449.23	0.318115	0.0295918	0.179697	Creb1	1	64571804	64643707	+	13742	protein_coding	cAMP responsive element binding protein 1 [Source:MGI Symbol;Acc:MGI:88494]	TF_bZIP	2639	2894	2994	2735	2972	2292	2723	2743	4.63497	4.89222	4.17547	4.8301	3.75279	3.11637	4.04305	3.76356
ENSMUSG00000004056	ovarian, pancreatic	14478.8	10248.2	18078.1	15995.6	23458.2	23346.7	17147.8	18489	14700.2	20610.4	-0.487533	0.0305272	0.182521	Akt2	7	27290977	27340251	+	7131	protein_coding	thymoma viral proto-oncogene 2 [Source:MGI Symbol;Acc:MGI:104874]	-	12516	9311	19582	13619	27647	25812	17446	20080	42.3616	30.3321	52.6272	46.3493	67.2749	67.6326	49.918	53.0929
ENSMUSG00000024620	MPN, AML, CMML, CML	4509.29	1836.99	3462.01	3347.34	5443.06	8244.43	4679.63	3443.67	3288.91	5452.7	-0.729386	0.0314525	0.185005	Pdgfrb	18	61178222	61218133	+	5478	protein_coding	platelet derived growth factor receptor, beta polypeptide [Source:MGI Symbol;Acc:MGI:97531]	-	3898	1669	3750	2850	6415	9115	4761	3740	17.1742	7.07769	13.1194	12.6262	20.3203	31.0899	17.7332	12.8728
ENSMUSG00000058835	AML	5875.5	5728.89	4871.73	5947.7	4243.3	4517.02	4541.04	5001.61	5605.95	4575.74	0.292866	0.0317327	0.186023	Abi1	2	22830085	22930253	-	4032	protein_coding	abl interactor 1 [Source:MGI Symbol;Acc:MGI:104913]	-	5079	5205	5277	5064	5001	4994	4620	5432	30.4029	29.9887	25.0825	30.4805	21.5225	23.1426	23.3794	25.4017
ENSMUSG00000005371	DLBCL	5459.04	4612.83	4347.36	5287.63	3807.17	4091.01	3589.58	4325.77	4926.71	3953.38	0.317409	0.0320315	0.186811	Fbxo11	17	88298287	88372719	-	4397	protein_coding	F-box protein 11 [Source:MGI Symbol;Acc:MGI:2147134]	-	4719	4191	4709	4502	4487	4523	3652	4698	25.903	22.1421	20.5247	24.8483	17.7074	19.2201	16.9467	20.1456
ENSMUSG00000040943	MDS	2762.49	2619.55	2384.63	2339.62	1703.77	1838.83	2191.89	2236.55	2526.57	1992.76	0.34249	0.0323671	0.187403	Tet2	3	133169440	133250900	-	16870	protein_coding	tet methylcytosine dioxygenase 2 [Source:MGI Symbol;Acc:MGI:2443298]	-	2388	2380	2583	1992	2008	2033	2230	2429	3.41646	3.27732	2.93436	2.86565	2.0654	2.25168	2.69713	2.71479
ENSMUSG00000032053	NHL	815.559	469.978	367.434	642.455	14.4243	36.1796	339.103	358.179	573.857	186.972	1.61821	0.0330655	0.190055	Pou2af1	9	51125008	51151380	+	2549	protein_coding	POU domain, class 2, associating factor 1 [Source:MGI Symbol;Acc:MGI:105086]	-	705	427	398	547	17	40	345	389	6.67539	3.89148	2.99238	5.20794	0.115727	0.293207	2.7616	2.87742
ENSMUSG00000009376	papillary renal, head-neck squamous cell	5520.35	2809.96	3783.28	4425.54	2567.53	2102.94	3055.86	3502.6	4134.78	2807.23	0.558641	0.0331538	0.190182	Met	6	17463799	17573979	+	7679	protein_coding	met proto-oncogene [Source:MGI Symbol;Acc:MGI:96969]	-	4772	2553	4098	3768	3026	2325	3109	3804	14.9987	7.7233	10.2275	11.9084	6.83785	5.65722	8.26091	9.34027
ENSMUSG00000030110	medullary thyroid, papillary thyroid, pheochromocytoma, NSCLC	962.475	810.08	1083.84	643.629	5219.06	6611.82	697.865	350.813	875.006	3219.89	-1.87964	0.0337537	0.191043	Ret	6	118128706	118174679	-	6763	protein_coding	ret proto-oncogene [Source:MGI Symbol;Acc:MGI:97902]	-	832	736	1174	548	6151	7310	710	381	2.96921	2.52811	3.32685	1.96648	15.782	20.1959	2.14206	1.06221
ENSMUSG00000033237	hepatocellular carcinoma	4107.87	4069.11	3133.35	4318.66	2945.11	3118.68	3107.96	3277.01	3907.25	3112.19	0.328058	0.0345414	0.19242	Arid2	15	96185399	96302873	+	10737	protein_coding	AT rich interactive domain 2 (ARID, RFX-like) [Source:MGI Symbol;Acc:MGI:1924294]	ARID	3551	3697	3394	3677	3471	3448	3162	3559	7.98224	7.99877	6.05805	8.31111	5.60954	6.00024	6.00884	6.24983
ENSMUSG00000002068	serous ovarian	175.837	89.1528	190.18	177.35	345.335	433.251	162.18	190.599	158.13	282.841	-0.839006	0.0348325	0.193081	Ccne1	7	37797409	37806959	-	2662	protein_coding	cyclin E1 [Source:MGI Symbol;Acc:MGI:88316]	-	152	81	206	151	407	479	165	207	1.37814	0.706861	1.48308	1.37663	2.65303	3.36211	1.2647	1.46617
ENSMUSG00000035158	melanoma	1786.13	1263.55	1099.53	1524.51	743.277	917.153	1367.23	882.096	1418.43	977.438	0.537227	0.0373741	0.200498	Mitf	6	97784013	97998310	+	6196	protein_coding	melanogenesis associated transcription factor [Source:MGI Symbol;Acc:MGI:104554]	bHLH	1544	1148	1191	1298	876	1014	1391	958	6.01441	4.30415	3.68387	5.08407	2.45329	3.05781	4.58065	2.91526
ENSMUSG00000025982	myelodysplastic syndrome	20887.6	20444.6	18976.4	23296.3	14785.8	16013.1	14496.9	20318.6	20901.2	16403.6	0.34956	0.03933	0.206182	Sf3b1	1	55024328	55066640	-	11370	protein_coding	splicing factor 3b, subunit 1 [Source:MGI Symbol;Acc:MGI:1932339]	-	18056	18575	20555	19835	17426	17704	14749	22067	38.3282	37.9512	34.6466	42.337	26.5946	29.0935	26.4676	36.5937
ENSMUSG00000029675	B-ALL	3107.22	2175.99	3169.35	3084.25	3317.6	4536.02	4064.33	3391.19	2884.2	3827.28	-0.408095	0.0399668	0.207571	Eln	5	134731447	134776177	-	8098	protein_coding	elastin [Source:MGI Symbol;Acc:MGI:95317]	-	2686	1977	3433	2626	3910	5015	4135	3683	8.00544	5.67134	8.12456	7.86983	8.37827	11.5712	10.4186	8.57526
ENSMUSG00000020325	B-CLL	233.678	163.997	304.657	221.982	509.094	915.344	207.394	204.411	231.078	459.06	-0.9901	0.0399841	0.207571	Fstl3	10	79613106	79618464	+	2445	protein_coding	follistatin-like 3 [Source:MGI Symbol;Acc:MGI:1890391]	-	202	149	330	189	600	1012	211	222	1.99402	1.41568	2.58666	1.87599	4.25822	7.73368	1.76082	1.71198
ENSMUSG00000031200	T cell prolymphocytic leukaemia	850.264	1032.41	848.422	876.181	533.7	480.284	899.361	651.904	901.82	641.312	0.492191	0.0403915	0.208917	Mtcp1	X	74454050	74460194	-	4478	protein_coding	mature T cell proliferation 1 [Source:MGI Symbol;Acc:MGI:102699]	-	735	938	919	746	629	531	915	708	3.96151	4.86604	3.9331	4.04299	2.43737	2.21562	4.16916	2.98107
ENSMUSG00000070327	ALCL	6732.7	6895.58	5245.63	6984.79	7770.47	9339.76	8807.84	7065.97	6464.67	8246.01	-0.351191	0.0410035	0.210917	Rnf213	11	119283926	119378244	+	16888	protein_coding	ring finger protein 213 [Source:MGI Symbol;Acc:MGI:1289196]	-	5820	6265	5682	5947	9158	10326	8961	7674	8.31767	8.61787	6.44803	8.5461	9.40975	11.4245	10.8265	8.56775
ENSMUSG00000028484	AML	1611.45	2511.69	1508.51	1898	1145.46	924.389	1699.45	1427.19	1882.41	1299.12	0.535101	0.0411223	0.211121	Psip1	4	83373917	83404696	-	5082	protein_coding	PC4 and SFRS1 interacting protein 1 [Source:MGI Symbol;Acc:MGI:2142116]	-	1393	2282	1634	1616	1350	1022	1729	1550	6.61567	10.4313	6.162	7.71712	4.60951	3.75752	6.9418	5.7507
ENSMUSG00000026842	CML, ALL, T-ALL	4503.51	3474.76	4291.04	3959.26	5112.15	5569.85	5186.81	4366.28	4057.14	5058.77	-0.318305	0.0417565	0.212374	Abl1	2	31578388	31694239	+	11596	protein_coding	c-abl oncogene 1, non-receptor tyrosine kinase [Source:MGI Symbol;Acc:MGI:87859]	-	3893	3157	4648	3371	6025	6158	5277	4742	8.10277	6.32446	7.68178	7.05503	9.0158	9.92238	9.28519	7.7104
ENSMUSG00000008682	T-ALL	23967	45497.6	21037.9	25799.2	16756.8	17145.5	24480.3	20086.6	29075.4	19617.3	0.567676	0.0427546	0.21454	Rpl10	X	73314418	73316741	+	2053	protein_coding	ribosomal protein L10 [Source:MGI Symbol;Acc:MGI:105943]	-	20718	41337	22788	21966	19749	18956	24906	21815	243.566	467.743	212.726	259.663	166.921	172.521	247.529	200.35
ENSMUSG00000006362	AML	1473.79	705.518	1216.78	1584.41	2007.53	2550.66	1696.5	1370.1	1245.12	1906.2	-0.614556	0.0432572	0.215398	Cbfa2t3	8	123351880	123425848	-	8373	protein_coding	CBFA2/RUNX1 translocation partner 3 [Source:MGI Symbol;Acc:MGI:1338013]	-	1274	641	1318	1349	2366	2820	1726	1488	3.67236	1.77842	3.01674	3.91002	4.90331	6.29293	4.20602	3.35078
ENSMUSG00000000171	N.A.	4371.63	3697.09	6487.34	5642.33	6994.1	6576.55	6175.61	7546.62	5049.59	6823.22	-0.434215	0.043746	0.216297	Sdhd	9	50507657	50515112	-	1231	protein_coding	succinate dehydrogenase complex, subunit D, integral membrane protein [Source:MGI Symbol;Acc:MGI:1914175]	-	3779	3359	7027	4804	8243	7271	6283	8196	74.0928	63.3883	109.4	94.7094	116.194	110.362	104.141	125.536
ENSMUSG00000009681	CML, ALL, AML	1825.46	1988.88	2137.21	2048.34	2688.86	2669.15	2346.2	2120.53	1999.97	2456.19	-0.296386	0.0453681	0.22013	Bcr	10	74896424	75020753	+	8191	protein_coding	BCR activator of RhoGEF and GTPase [Source:MGI Symbol;Acc:MGI:88141]	-	1578	1807	2315	1744	3169	2951	2387	2303	4.64972	5.12481	5.41649	5.16723	6.71337	6.73158	5.94603	5.30128
ENSMUSG00000024789	ALL, AML, MPN, CML	3647.46	5168.66	2727.14	3646.84	2729.59	2851.86	2937.91	2758.62	3797.52	2819.5	0.42954	0.0473202	0.224534	Jak2	19	29229228	29290480	+	5030	protein_coding	Janus kinase 2 [Source:MGI Symbol;Acc:MGI:96629]	-	3153	4696	2954	3105	3217	3153	2989	2996	15.1291	21.6879	11.255	14.981	11.0978	11.7123	12.1247	11.2305
ENSMUSG00000021945	MPN, NHL	3994.5	4915.51	2742.83	3978.05	2962.08	3233.55	2681.37	2865.43	3907.72	2935.61	0.412524	0.0481975	0.226938	Zmym2	14	57124110	57200158	+	7860	protein_coding	zinc finger, MYM-type 2 [Source:MGI Symbol;Acc:MGI:1923257]	-	3453	4466	2971	3387	3491	3575	2728	3112	10.6031	13.1994	7.24409	10.4578	7.70695	8.49842	7.08164	7.46518

## Sheet: Fig 3I OgWAT_HFLPvsHF allcancer
gene_id	tumour_type	O1091gHFLP40	O1091gHFLP41	O1091gHFLP45	O1091gHFLP46	O1091gHF26	O1091gHF29	O1091gHF34	O1091gHF36	HFLP	HF	log2FoldChange	pvalue	padj	gene_name	gene_chr	gene_start	gene_end	gene_strand	gene_length	gene_biotype	gene_description	tf_family	O1091gHFLP40_count	O1091gHFLP41_count	O1091gHFLP45_count	O1091gHFLP46_count	O1091gHF26_count	O1091gHF29_count	O1091gHF34_count	O1091gHF36_count	O1091gHFLP40_fpkm	O1091gHFLP41_fpkm	O1091gHFLP45_fpkm	O1091gHFLP46_fpkm	O1091gHF26_fpkm	O1091gHF29_fpkm	O1091gHF34_fpkm	O1091gHF36_fpkm
ENSMUSG00000005672	GIST, AML, TGCT, mastocytosis, mucosal melanoma	805.807	1122.01	1062.21	1076.57	2334.65	1481.62	1504.59	1289.72	1016.65	1652.65	-0.701139	0.00063804	0.217441	Kit	5	75735576	75817382	+	8911	protein_coding	KIT proto-oncogene receptor tyrosine kinase [Source:MGI Symbol;Acc:MGI:96677]	-	711	1010	1223	1128	2608	1895	1434	1055	2.06582	2.85623	2.69615	2.78067	6.0542	3.85386	3.87315	3.27662
ENSMUSG00000019982	adenoid cystic carcinoma	38.5337	16.6635	50.3748	27.6777	138.754	73.4944	41.9691	77.0165	33.3124	82.8086	-1.31056	0.00288335	0.472205	Myb	10	21000834	21036883	-	8933	protein_coding	myeloblastosis oncogene [Source:MGI Symbol;Acc:MGI:97249]	MYB	34	15	58	29	155	94	40	63	0.0985444	0.0423148	0.127548	0.0713129	0.35893	0.190697	0.107772	0.195184
ENSMUSG00000006586	AML	105.401	137.752	132.885	101.167	173.667	164.972	184.664	205.377	119.301	182.17	-0.607798	0.00522016	0.580001	Runx1t1	4	13743436	13893649	+	7959	protein_coding	RUNX1 translocation partner 1 [Source:MGI Symbol;Acc:MGI:104793]	-	93	124	153	106	194	211	176	168	0.302534	0.39261	0.377639	0.29256	0.504219	0.480438	0.532226	0.584186
ENSMUSG00000054252	bladder, MM, T-cell lymphoma	196.068	162.192	246.663	193.744	85.043	157.153	97.5782	146.698	199.667	121.618	0.716764	0.0065875	0.625652	Fgfr3	5	33879018	33894412	+	7158	protein_coding	fibroblast growth factor receptor 3 [Source:MGI Symbol;Acc:MGI:95524]	-	173	146	284	203	95	201	93	120	0.625755	0.513995	0.779418	0.622976	0.274541	0.508882	0.312704	0.46397
ENSMUSG00000055653	N.A.	480.538	695.425	1052.66	786.429	1259.53	842.059	1389.18	1086.79	753.763	1144.39	-0.60115	0.0114444	0.756884	Gpc3	X	51361303	51702827	-	2690	protein_coding	glypican 3 [Source:MGI Symbol;Acc:MGI:104903]	-	424	626	1212	824	1407	1077	1324	889	4.08097	5.86435	8.85104	6.72887	10.8198	7.25565	11.8462	9.14639
ENSMUSG00000031673	aneurysmal bone cyst	539.472	1064.24	668.768	842.739	1228.2	1544.95	942.207	886.301	778.806	1150.41	-0.56375	0.0185304	0.900154	Cdh11	8	103358727	103512274	-	8904	protein_coding	cadherin 11 [Source:MGI Symbol;Acc:MGI:99217]	-	476	958	770	883	1372	1976	898	725	1.38411	2.7113	1.69883	2.17843	3.18746	4.02175	2.42735	2.25348
ENSMUSG00000037991	PMBL, Hodgkin lymphoma	31.7336	21.1071	41.6895	21.9513	17.0086	12.5097	13.64	3.66745	29.1204	11.7064	1.29883	0.018994	0.900154	Rmi2	16	10652923	10710830	+	4495	protein_coding	RecQ mediated genome instability 2 [Source:MGI Symbol;Acc:MGI:2685383]	-	28	19	48	23	19	16	13	3	0.161279	0.106518	0.209776	0.1124	0.0874379	0.0645065	0.0696074	0.0184711
ENSMUSG00000060579	pleomorphic salivary gland adenoma	115.601	132.197	129.411	121.209	68.0344	76.6219	79.7414	112.469	124.605	84.2165	0.573052	0.0227382	0.942842	Fhit	14	11307738	12919681	+	1491	protein_coding	fragile histidine triad gene [Source:MGI Symbol;Acc:MGI:1277947]	-	102	119	149	127	76	98	76	92	1.77122	2.01126	1.96315	1.87108	1.05442	1.19114	1.22681	1.7077
ENSMUSG00000070348	CLL, B-ALL, breast	2272.35	2289.57	3074.6	2717.19	5443.65	3111.79	3460.36	2614.89	2588.43	3657.67	-0.498861	0.0231154	0.942842	Ccnd1	7	144483668	144493662	-	4709	protein_coding	cyclin D1 [Source:MGI Symbol;Acc:MGI:88313]	-	2005	2061	3540	2847	6081	3980	3298	2139	11.0239	11.0293	14.7679	13.2809	26.713	15.3168	16.8564	12.5714
ENSMUSG00000062312	breast, ovarian, other tumour types, NSCLC, gastric	312.803	457.692	436.871	455.251	275.718	393.273	286.439	224.937	415.654	295.092	0.491704	0.0249243	0.970922	Erbb2	11	98303296	98328542	+	5210	protein_coding	erb-b2 receptor tyrosine kinase 2 [Source:MGI Symbol;Acc:MGI:95410]	-	276	412	503	477	308	503	273	184	1.37158	1.99277	1.89659	2.01117	1.22289	1.74962	1.26115	0.977418
ENSMUSG00000029438	BNHL	510.005	573.226	592.338	541.147	336.591	387.8	500.482	464.544	554.179	422.354	0.394229	0.0251317	0.970922	Bcl7a	5	123481897	123513055	+	9490	protein_coding	B cell CLL/lymphoma 7A [Source:MGI Symbol;Acc:MGI:1924295]	-	450	516	682	567	376	496	477	380	1.22771	1.37019	1.41176	1.31245	0.819591	0.947171	1.20975	1.1082
ENSMUSG00000033933	renal, haemangioma, pheochromocytoma	2567.02	2349.56	2689.84	2134.05	1584.49	1643.46	1876.02	2400.96	2435.12	1876.23	0.37691	0.0263718	0.976705	Vhl	6	113600920	113608594	+	2997	protein_coding	von Hippel-Lindau tumor suppressor [Source:MGI Symbol;Acc:MGI:103223]	-	2265	2115	3097	2236	1770	2102	1788	1964	19.5673	17.7837	20.3001	16.389	12.2169	12.7104	14.3589	18.1366
ENSMUSG00000004151	Ewing sarcoma, prostate	437.471	396.592	337.858	349.312	784.186	394.837	428.085	551.34	380.308	539.612	-0.505468	0.0286694	0.999699	Etv1	12	38829379	38920483	+	13296	protein_coding	ets variant 1 [Source:MGI Symbol;Acc:MGI:99254]	ETS	386	357	389	366	876	505	408	451	0.751652	0.676621	0.574742	0.604682	1.36288	0.688309	0.738552	0.938763
ENSMUSG00000071669	PMBL, Hodgkin lymphoma	678.873	471.023	708.721	717.712	904.141	909.298	765.937	770.165	644.082	837.385	-0.378597	0.0334436	0.999699	Snx29	16	11140772	11573336	+	6435	protein_coding	sorting nexin 29 [Source:MGI Symbol;Acc:MGI:1921728]	-	599	424	816	752	1010	1163	730	630	2.41006	1.66041	2.49107	2.56706	3.24675	3.27525	2.73034	2.70952
ENSMUSG00000026435	prostate	159.801	203.295	290.958	363.628	640.956	387.8	274.898	298.286	254.421	400.485	-0.654111	0.0341622	0.999699	Slc45a3	1	131890705	131910707	+	3563	protein_coding	solute carrier family 45, member 3 [Source:MGI Symbol;Acc:MGI:1922082]	-	141	183	335	381	716	496	262	244	1.0246	1.29429	1.84703	2.34896	4.15693	2.52278	1.76981	1.89528
ENSMUSG00000024548	atypical CML, sAML, MDS/MPN-U, CMML, JMML	445.404	416.588	645.318	669.038	763.597	675.523	679.9	764.053	544.087	720.768	-0.403899	0.0372951	0.999699	Setbp1	18	78793595	79152606	-	9953	protein_coding	SET binding protein 1 [Source:MGI Symbol;Acc:MGI:1933199]	-	393	375	743	701	853	864	648	625	1.02232	0.949457	1.46649	1.54715	1.77284	1.57316	1.56698	1.73791
ENSMUSG00000070327	ALCL	9532.56	7878.52	9253.32	8883.6	7155.25	6584.79	8679.22	6526.84	8887	7236.52	0.296438	0.0397504	0.999699	Rnf213	11	119283926	119378244	+	16888	protein_coding	ring finger protein 213 [Source:MGI Symbol;Acc:MGI:1289196]	-	8411	7092	10654	9308	7993	8422	8272	5339	12.8949	10.5825	12.3931	12.1072	9.79055	9.03754	11.7889	8.74947
ENSMUSG00000048251	T-ALL	19.2668	27.7726	69.4824	47.7202	89.5189	60.2029	94.4306	55.0118	41.0605	74.791	-0.855433	0.0402786	0.999699	Bcl11b	12	107876662	107969861	-	8111	protein_coding	B cell leukemia/lymphoma 11B [Source:MGI Symbol;Acc:MGI:1929913]	zf-C2H2	17	25	80	50	100	77	90	45	0.0542656	0.0776718	0.193758	0.135414	0.255036	0.17204	0.267061	0.153546
ENSMUSG00000030795	liposarcoma, AML, Ewing sarcoma, angiomatoid fibrous histiocytoma, fibromyxoid sarcoma	10380.3	9884.81	12365.3	12930.3	9454.99	9925.66	9343.38	8932.69	11390.2	9414.18	0.274907	0.043876	0.999699	Fus	7	127566629	127584873	+	11695	protein_coding	fused in sarcoma [Source:MGI Symbol;Acc:MGI:1353633]	-	9159	8898	14237	13548	10562	12695	8905	7307	20.2767	19.173	23.9146	25.4473	18.6819	19.6719	18.3263	17.2918

## Sheet: Fig3J_OgWAT HFvsNP.all_cancer
gene_id	tumour_type	O1091gHF26	O1091gHF29	O1091gHF34	O1091gHF36	O1091gNP04	O1091gNP05	O1091gNP08	O1091gNP09	HF	NP	log2FoldChange	pvalue	padj	gene_name	gene_chr	gene_start	gene_end	gene_strand	gene_length	gene_biotype	gene_description	tf_family	O1091gHF26_count	O1091gHF29_count	O1091gHF34_count	O1091gHF36_count	O1091gNP04_count	O1091gNP05_count	O1091gNP08_count	O1091gNP09_count	O1091gHF26_fpkm	O1091gHF29_fpkm	O1091gHF34_fpkm	O1091gHF36_fpkm	O1091gNP04_fpkm	O1091gNP05_fpkm	O1091gNP08_fpkm	O1091gNP09_fpkm
ENSMUSG00000003882	ALL, ETP ALL	9362.97	7291.67	7005.57	6313.58	99.6662	444.898	561.554	303.195	7493.45	352.328	4.4113	1.36314090304414e-28	7.86000343630891e-26	Il7r	15	9505874	9530262	-	4663	protein_coding	interleukin 7 receptor [Source:MGI Symbol;Acc:MGI:96562]	-	9343	8326	6009	4721	119	492	568	332	41.4473	32.3582	31.0155	28.02	0.44283	1.97144	2.48539	1.34244
ENSMUSG00000040084	N.A.	1251.67	1168.28	1094.73	814.439	108.879	198.034	244.197	136.073	1082.28	171.796	2.65729	2.9533812918757e-21	5.63071670332528e-19	Bub1b	2	118428692	118472072	+	4275	protein_coding	BUB1B, mitotic checkpoint serine/threonine kinase [Source:MGI Symbol;Acc:MGI:1333889]	-	1249	1334	939	609	130	219	247	149	6.04369	5.655	5.28654	3.94259	0.52767	0.957178	1.17889	0.657164
ENSMUSG00000036526	DLBCL	2165.62	1761.18	2248.92	1028.41	52.7644	196.225	219.481	155.251	1801.03	155.93	3.53121	1.49538858001229e-19	2.25175040892169e-17	Card11	5	140858745	140986337	-	4866	protein_coding	caspase recruitment domain family, member 11 [Source:MGI Symbol;Acc:MGI:1916978]	-	2161	2011	1929	769	63	217	222	170	9.18667	7.4895	9.54118	4.37376	0.224659	0.833244	0.930878	0.658719
ENSMUSG00000056758	lipoma, leiomyoma, pleomorphic salivary gland adenoma	1473.14	761.921	370.739	603.14	0.837531	7.23411	0.988652	0	802.236	2.26507	8.46668	4.00247914046264e-19	5.700157190342e-17	Hmga2	10	120197180	120312374	-	6772	protein_coding	high mobility group AT-hook 2 [Source:MGI Symbol;Acc:MGI:101761]	HMGA	1470	870	318	451	1	8	1	0	4.49031	2.32817	1.13019	1.84315	0.00256235	0.0220728	0.00301297	0
ENSMUSG00000021998	NHL	70735.9	56705.3	48835	40717.9	2376.91	6898.63	9170.73	3614.6	54248.5	5515.22	3.29814	5.27573070637237e-19	7.33667938996171e-17	Lcp1	14	75368541	75468282	+	9504	protein_coding	lymphocyte cytosolic protein 1 [Source:MGI Symbol;Acc:MGI:104808]	-	70585	64749	41888	30447	2838	7629	9276	3958	153.632	123.464	106.078	88.6622	5.18157	14.9984	19.9143	7.85223
ENSMUSG00000034023	N.A.	455.973	367.824	287.964	312.937	56.1146	90.4263	78.1035	49.3149	356.175	68.4898	2.38111	2.13371576117932e-17	2.43686832415653e-15	Fancd2	6	113508643	113573978	+	7937	protein_coding	Fanconi anemia, complementation group D2 [Source:MGI Symbol;Acc:MGI:2448480]	-	455	420	247	234	67	100	79	54	1.18585	0.958972	0.749001	0.815943	0.146479	0.235412	0.203087	0.128281
ENSMUSG00000035158	melanoma	4915.49	3410.25	3743.53	3435.62	733.677	916.923	1375.21	874.883	3876.22	975.174	1.99131	5.36707253803362e-17	5.63924274985124e-15	Mitf	6	97784013	97998310	+	6196	protein_coding	melanogenesis associated transcription factor [Source:MGI Symbol;Acc:MGI:104554]	bHLH	4905	3894	3211	2569	876	1014	1391	958	16.3758	11.3893	12.473	11.475	2.45329	3.05781	4.58065	2.91526
ENSMUSG00000040274	ALL	5179.05	3922.58	3484.72	3338	557.795	764.103	1210.11	938.809	3981.09	867.704	2.19834	7.07322230435077e-17	7.20767450418778e-15	Cdk6	5	3391485	3581008	+	13989	protein_coding	cyclin-dependent kinase 6 [Source:MGI Symbol;Acc:MGI:1277162]	-	5168	4479	2989	2496	666	845	1224	1028	7.64208	5.8024	5.14258	4.93808	0.82612	1.12864	1.78528	1.38557
ENSMUSG00000028718	T-ALL	586.251	407.234	418.539	363.756	77.0528	106.703	54.3758	31.0501	443.945	67.2955	2.72091	1.41645431738322e-14	9.90721790451380e-13	Stil	4	114857356	114900393	+	5795	protein_coding	Scl/Tal1 interrupting locus [Source:MGI Symbol;Acc:MGI:107477]	-	585	465	359	272	92	118	55	34	2.08823	1.45416	1.49102	1.29902	0.27548	0.380464	0.193652	0.110624
ENSMUSG00000027326	AML	873.864	392.346	610.904	474.755	37.6889	82.288	100.842	17.3515	587.967	59.5427	3.30602	5.34469405924743e-13	2.8016388526534e-11	Knl1	2	118877600	118935982	+	8542	protein_coding	kinetochore scaffold 1 [Source:MGI Symbol;Acc:MGI:1923714]	-	872	448	524	355	45	91	102	19	2.1117	0.950455	1.47643	1.15019	0.0914131	0.199052	0.243642	0.0419389
ENSMUSG00000020275	Hodgkin lymphoma	2373.06	1435.39	1889.84	1590.1	489.955	712.56	704.909	631.961	1822.1	634.846	1.52145	7.44338777927953e-12	3.21698593217454e-10	Rel	11	23686847	23720970	-	7466	protein_coding	reticuloendotheliosis oncogene [Source:MGI Symbol;Acc:MGI:97897]	RHD	2368	1639	1621	1189	585	788	713	692	6.56099	3.97836	5.22561	4.40752	1.35964	1.97207	1.94856	1.7476
ENSMUSG00000020661	AML	11281.1	11202.9	8573.64	7414.21	3870.23	4124.35	3354.5	2684.01	9617.94	3508.27	1.45504	1.39127431662926e-11	5.7401598812273e-10	Dnmt3a	12	3856007	3964443	+	16642	protein_coding	DNA methyltransferase 3A [Source:MGI Symbol;Acc:MGI:1261827]	-	11257	12792	7354	5544	4621	4561	3393	2939	13.9924	13.9298	10.6356	9.21972	4.81821	5.12082	4.15997	3.3298
ENSMUSG00000074622	MM	19667	18857.1	12235.6	9426.9	1581.26	2666.67	5058.93	3124.19	15046.6	3107.76	2.27561	7.10158745401187e-11	2.59993916551312e-09	Mafb	2	160205623	160208985	-	3363	protein_coding	v-maf musculoaponeurotic fibrosarcoma oncogene family, protein B (avian) [Source:MGI Symbol;Acc:MGI:104555]	TF_bZIP	19625	21532	10495	7049	1888	2949	5117	3421	120.714	116.03	75.1099	58.0097	9.74161	16.3845	31.0456	19.18
ENSMUSG00000005125	prostate	2088.45	2439.02	2203.45	2253.42	4309.93	4824.25	4494.41	3758.89	2246.09	4346.87	-0.952455	8.00846171191262e-11	2.89050447834086e-09	Ndrg1	15	66801167	66841489	-	6596	protein_coding	N-myc downstream regulated gene 1 [Source:MGI Symbol;Acc:MGI:1341799]	-	2084	2785	1890	1685	5146	5335	4546	4116	6.53571	7.65169	6.89641	7.07	13.5377	15.1126	14.0624	11.7657
ENSMUSG00000026586	AML	7202.36	7160.31	6364.36	6289.5	2534.37	2937.05	3025.27	1597.25	6754.13	2523.49	1.42044	1.55417776909963e-10	5.2942819364963e-09	Prrx1	1	163072688	163141279	-	11066	protein_coding	paired related homeobox 1 [Source:MGI Symbol;Acc:MGI:97712]	Homeobox	7187	8176	5459	4703	3026	3248	3060	1749	13.4348	13.3895	11.8731	11.7621	4.74497	5.48416	5.64212	2.98004
ENSMUSG00000058835	AML	11170.8	8104.39	8986.35	8740.85	4188.49	4515.89	4567.57	4960.71	9250.6	4558.17	1.02113	1.57286578037823e-10	5.34254596464392e-09	Abi1	2	22830085	22930253	-	4032	protein_coding	abl interactor 1 [Source:MGI Symbol;Acc:MGI:104913]	-	11147	9254	7708	6536	5001	4994	4620	5432	57.1891	41.5932	46.0111	44.8634	21.5225	23.1426	23.3794	25.4017
ENSMUSG00000059146	congenital fibrosarcoma, secretory breast	173.37	188.291	264.647	284.853	961.485	659.208	780.046	526.026	227.79	731.691	-1.6867	1.81061930678217e-10	6.10625549666722e-09	Ntrk3	7	77825707	78387760	-	30170	protein_coding	neurotrophic tyrosine kinase, receptor, type 3 [Source:MGI Symbol;Acc:MGI:97385]	-	173	215	227	213	1148	729	789	576	0.118617	0.129145	0.181089	0.195391	0.660271	0.451478	0.533597	0.359974
ENSMUSG00000026596	AML	4750.13	5371.98	4017.51	3681.69	1858.48	2205.5	2160.2	1701.36	4455.33	1981.39	1.16932	2.97049702934361e-10	9.71307334311374e-09	Abl2	1	156386356	156477138	+	10800	protein_coding	v-abl Abelson murine leukemia viral oncogene 2 (arg, Abelson-related gene) [Source:MGI Symbol;Acc:MGI:87860]	-	4740	6134	3446	2753	2219	2439	2185	1863	9.07884	10.2928	7.67951	7.05477	3.56524	4.21961	4.128	3.25246
ENSMUSG00000042331	JMML	5030.73	4522.48	4134.09	3307.24	833.343	1384.43	709.852	257.533	4248.64	796.289	2.41563	4.87650326204964e-10	1.53527849186878e-08	Specc1	11	61847589	62113839	+	14840	protein_coding	sperm antigen with calponin homology and coiled-coil domains 1 [Source:MGI Symbol;Acc:MGI:2442356]	-	5020	5164	3546	2473	995	1531	718	282	6.99754	6.30617	5.75104	4.61201	1.16344	1.92764	0.987193	0.358293
ENSMUSG00000031165	N.A.	1997.26	2313.79	1603.04	1132.73	268.01	370.748	714.795	282.191	1761.7	408.936	2.10798	8.69716767497424e-10	2.62592261818731e-08	Was	X	7947692	7956737	-	2381	protein_coding	Wiskott-Aldrich syndrome [Source:MGI Symbol;Acc:MGI:105059]	-	1993	2642	1375	847	320	410	723	309	17.315	20.1088	13.8991	9.84519	2.33209	3.21743	6.1957	2.44694
ENSMUSG00000022952	AML, preB- ALL, T-ALL	3220.87	2303.28	2157.98	2007.35	538.532	916.923	765.216	314.154	2422.37	633.707	1.93478	9.07026273215501e-10	2.73159339173091e-08	Runx1	16	92398354	92623037	-	12025	protein_coding	runt related transcription factor 1 [Source:MGI Symbol;Acc:MGI:99852]	Runt	3214	2630	1851	1501	643	1014	774	344	5.52887	3.96354	3.70479	3.45458	0.927858	1.57557	1.31331	0.539382
ENSMUSG00000062312	breast, ovarian, other tumour types, NSCLC, gastric	308.658	440.513	318.276	246.07	777.229	868.093	858.15	758.901	328.38	815.593	-1.30923	1.12559425368469e-09	3.33460823951878e-08	Erbb2	11	98303296	98328542	+	5210	protein_coding	erb-b2 receptor tyrosine kinase 2 [Source:MGI Symbol;Acc:MGI:95410]	-	308	503	273	184	928	960	868	831	1.22289	1.74962	1.26115	0.977418	3.09076	3.44285	3.39933	3.00737
ENSMUSG00000047126	ALCL, renal	53058.2	40560.5	42267.8	39769.8	20000.2	24837.4	22019.3	17511.4	43914.1	21092.1	1.05799	3.29412078084542e-09	8.81951408606642e-08	Cltc	11	86585177	86648391	-	8499	protein_coding	clathrin, heavy polypeptide (Hc) [Source:MGI Symbol;Acc:MGI:2388633]	-	52945	46314	36255	29738	23880	27467	22272	19175	128.864	98.7546	102.67	96.8376	48.7553	60.3848	53.4691	42.5394
ENSMUSG00000033161	adrenal aldosterone producing adenoma	20428.6	24371	16299.7	13222.3	4385.31	6457.35	8642.79	4468.48	18580.4	5988.48	1.6336	4.5832527896056e-09	1.19331144492363e-07	Atp1a1	3	101483535	101512000	-	4568	protein_coding	ATPase, Na+/K+ transporting, alpha 1 polypeptide [Source:MGI Symbol;Acc:MGI:88105]	-	20385	27828	13981	9887	5236	7141	8742	4893	92.3125	110.4	73.6638	59.9016	19.8897	29.2091	39.0478	20.1963
ENSMUSG00000031207	ALCL	34103.7	33181.2	29202.1	24418.5	15073	17323	16438.3	15433.7	30226.4	16067	0.911751	1.68588981218783e-08	3.88840205365196e-07	Msn	X	95139648	95212158	+	6327	protein_coding	moesin [Source:MGI Symbol;Acc:MGI:97167]	-	34031	37888	25048	18259	17997	19157	16627	16900	111.263	108.522	95.2834	79.8692	49.358	56.5737	53.6201	50.3631
ENSMUSG00000048756	AL	6392.64	4915.71	4870.91	4239.36	2545.26	2646.78	2727.69	2102.28	5104.65	2505.5	1.02686	2.69473202362469e-08	5.970586670151e-07	Foxo3	10	42057837	42152751	-	7571	protein_coding	forkhead box O3 [Source:MGI Symbol;Acc:MGI:1890081]	Fork_head	6379	5613	4178	3170	3039	2927	2759	2302	17.4291	13.4355	13.2818	11.5879	6.96519	7.22361	7.4355	5.73291
ENSMUSG00000009376	papillary renal, head-neck squamous cell	1136.42	940.579	1290.59	1444.33	2534.37	2102.41	3073.72	3473.96	1202.98	2796.11	-1.21744	3.84937577706806e-08	8.1470987238734e-07	Met	6	17463799	17573979	+	7679	protein_coding	met proto-oncogene [Source:MGI Symbol;Acc:MGI:96969]	-	1134	1074	1107	1080	3026	2325	3109	3804	3.05481	2.53462	3.46964	3.89242	6.83785	5.65722	8.26091	9.34027
ENSMUSG00000034165	MM	2192.68	3052.06	2726.92	2599.79	5283.14	5468.99	4349.08	4840.17	2642.86	4985.34	-0.915532	4.2531802336013e-08	8.90606146169782e-07	Ccnd3	17	47815976	47910616	+	8775	protein_coding	cyclin D3 [Source:MGI Symbol;Acc:MGI:88315]	-	2188	3485	2339	1944	6308	6048	4399	5300	5.15794	7.19728	6.41542	6.13126	12.4738	12.878	10.2287	11.3881
ENSMUSG00000034342	AML, JMML, MDS	13811.5	12078.6	10689.7	9496.44	5456.51	6633.68	6091.08	4971.67	11519	5788.24	0.992915	4.37653177424069e-08	9.1562466968871e-07	Cbl	9	44054273	44145346	-	12345	protein_coding	Casitas B-lineage lymphoma [Source:MGI Symbol;Acc:MGI:88279]	-	13782	13792	9169	7101	6515	7336	6161	5444	23.0939	20.2465	17.8761	15.9195	9.15754	11.1033	10.1829	8.31477
ENSMUSG00000031885	AML	5740.24	3747.43	4108.44	4223.32	1822.47	1641.24	2468.66	2136.07	4454.86	2017.11	1.14322	4.47627971535423e-08	9.34013492945183e-07	Cbfb	8	105897306	105944621	+	3480	protein_coding	core binding factor beta [Source:MGI Symbol;Acc:MGI:99851]	CBF	5728	4279	3524	3158	2176	1815	2497	2339	34.0486	22.2831	24.3724	25.115	10.8501	9.745	14.6403	12.6729
ENSMUSG00000034957	AML, MDS	15360.8	21465.2	20200.6	24463.9	51369.9	46377	36740.3	39034.6	20372.6	43380.4	-1.09045	5.11289323014933e-08	1.05290861371045e-06	Cebpa	7	34818718	34821353	+	2636	protein_coding	CCAAT/enhancer binding protein (C/EBP), alpha [Source:MGI Symbol;Acc:MGI:99480]	TF_bZIP	15328	24510	17327	18293	61335	51287	37162	42743	120.286	168.504	158.205	192.061	403.755	363.535	287.651	305.733
ENSMUSG00000021457	MDS, peripheral T-cell lymphoma	13465.7	17450.6	10124.2	7854.19	1114.75	2081.61	5088.59	2565.29	12223.7	2712.56	2.17209	5.74631561088648e-08	1.17617876499539e-06	Syk	13	52737209	52802828	+	9362	protein_coding	spleen tyrosine kinase [Source:MGI Symbol;Acc:MGI:99515]	-	13437	19926	8684	5873	1331	2302	5147	2809	29.6899	38.5713	22.3251	17.3617	2.46698	4.59432	11.2175	5.65727
ENSMUSG00000078249	microfollicular thyroid adenoma, various benign mesenchymal tumours	331.708	794.325	422.037	185.89	41.8765	111.224	106.774	77.6253	433.49	84.3752	2.36374	7.15148185624323e-08	1.43887814947614e-06	Hmga1b	11	120653620	120655245	+	1626	protein_coding	high mobility group AT-hook 1B [Source:MGI Symbol;Acc:MGI:96161]	HMGA	331	907	362	139	50	123	108	85	4.21098	10.1088	5.35834	2.36589	0.533587	1.41341	1.35524	0.985648
ENSMUSG00000020184	sarcoma, glioma, colorectal, other tumour types	5508.75	4920.09	4684.37	4581.72	2875.24	2871.94	2394.51	3120.54	4923.73	2815.56	0.806359	1.23214586292624e-07	2.34157237503531e-06	Mdm2	10	117524780	117546663	-	5083	protein_coding	transformed mouse 3T3 cell double minute 2 [Source:MGI Symbol;Acc:MGI:96952]	-	5497	5618	4018	3426	3433	3176	2422	3417	22.3708	20.0297	19.0253	18.6538	11.7195	11.6747	9.72223	12.675
ENSMUSG00000038151	DLBCL	1140.43	527.215	675.025	632.561	243.721	340.003	263.97	203.652	743.808	262.837	1.50099	1.61575129813794e-07	2.98888704532699e-06	Prdm1	10	44313173	44404497	-	5579	protein_coding	PR domain containing 1, with ZNF domain [Source:MGI Symbol;Acc:MGI:99655]	zf-C2H2	1138	602	579	473	291	376	267	223	4.21951	1.95548	2.49784	2.34642	0.905091	1.25926	0.976487	0.753654
ENSMUSG00000032698	T-ALL	4682.99	4474.32	3632.78	3189.55	1000.01	1649.38	2215.57	1266.66	3994.91	1532.9	1.38223	1.87137556028558e-07	3.41367203863514e-06	Lmo2	2	103788331	103812223	+	2166	protein_coding	LIM domain only 2 [Source:MGI Symbol;Acc:MGI:102811]	-	4673	5109	3116	2385	1194	1824	2241	1387	44.6286	42.7455	34.6243	30.4741	9.56536	15.7344	21.1103	12.0737
ENSMUSG00000029438	BNHL	376.804	434.383	556.109	508.189	972.373	966.658	840.354	868.49	468.871	911.969	-0.961496	1.93644604630078e-07	3.51339378208725e-06	Bcl7a	5	123481897	123513055	+	9490	protein_coding	B cell CLL/lymphoma 7A [Source:MGI Symbol;Acc:MGI:1924295]	-	376	496	477	380	1161	1069	850	951	0.819591	0.947171	1.20975	1.1082	2.12286	2.10473	1.82753	1.88946
ENSMUSG00000028551	glioma, MM	3621.73	3249.99	4661.06	5009.67	12863.6	6777.45	8973	14504.1	4135.61	10779.5	-1.38228	2.56460770335489e-07	4.51787561214702e-06	Cdkn2c	4	109518073	109524386	-	2686	protein_coding	cyclin dependent kinase inhibitor 2C [Source:MGI Symbol;Acc:MGI:105388]	-	3614	3711	3998	3746	15359	7495	9076	15882	27.8329	25.0379	35.8244	38.5978	99.223	52.1375	68.9446	111.487
ENSMUSG00000004056	ovarian, pancreatic	7711.45	10850.8	10433.2	11838.1	23155.2	23340.8	17248	18337.8	10208.4	20520.5	-1.00737	3.22617793651847e-07	5.57937619584735e-06	Akt2	7	27290977	27340251	+	7131	protein_coding	thymoma viral proto-oncogene 2 [Source:MGI Symbol;Acc:MGI:104874]	-	7695	12390	8949	8852	27647	25812	17446	20080	22.322	31.4872	30.2041	34.3551	67.2749	67.6326	49.918	53.0929
ENSMUSG00000003949	ALL	192.41	210.185	273.974	312.937	1091.3	874.423	543.758	451.14	247.377	740.156	-1.58332	4.59705975985368e-07	7.61058051699585e-06	Hlf	11	90227362	90281721	-	6681	protein_coding	hepatic leukemia factor [Source:MGI Symbol;Acc:MGI:96108]	TF_bZIP	192	240	235	234	1303	967	550	494	0.594478	0.651003	0.84658	0.969337	3.38422	2.70439	1.6797	1.39415
ENSMUSG00000000171	N.A.	3413.28	4589.92	3691.07	4073.53	6903.77	6574.9	6211.7	7484.91	3941.95	6793.82	-0.785252	6.20155092193521e-07	9.90613955036961e-06	Sdhd	9	50507657	50515112	-	1231	protein_coding	succinate dehydrogenase complex, subunit D, integral membrane protein [Source:MGI Symbol;Acc:MGI:1914175]	-	3406	5241	3166	3046	8243	7271	6283	8196	57.2351	77.1559	61.9006	68.4813	116.194	110.362	104.141	125.536
ENSMUSG00000029204	NHL	648.383	433.507	528.129	387.828	81.2405	147.395	212.56	212.785	499.462	163.495	1.61279	7.09974200793161e-07	1.11822119126923e-05	Rhoh	5	66018556	66054043	+	10341	protein_coding	ras homolog family member H [Source:MGI Symbol;Acc:MGI:1921984]	-	647	495	453	290	97	163	215	233	1.29425	0.867472	1.05433	0.776132	0.162766	0.294516	0.424217	0.424832
ENSMUSG00000056486	extraskeletal myxoid chondrosarcoma	194.415	184.788	307.784	315.612	967.348	833.731	442.916	601.824	250.65	711.455	-1.50793	7.49789088406003e-07	1.17233887824116e-05	Chn1	2	73441004	73605690	-	6365	protein_coding	chimerin 1 [Source:MGI Symbol;Acc:MGI:1915674]	-	194	211	264	236	1155	922	448	659	0.630491	0.600755	0.998269	1.02616	3.14876	2.70656	1.43612	1.95214
ENSMUSG00000034329	N.A.	500.067	262.731	411.544	382.479	143.218	195.321	110.729	83.1047	389.205	133.093	1.54703	9.87858597971184e-07	1.50476579346886e-05	Brip1	11	85948964	86092019	-	7454	protein_coding	BRCA1 interacting protein C-terminal helicase 1 [Source:MGI Symbol;Acc:MGI:2442836]	-	499	300	353	286	171	216	112	91	1.3848	0.729365	1.1398	1.06188	0.398073	0.541438	0.306578	0.230184
ENSMUSG00000041417	glioblastoma, ovarian, colorectal	8096.27	6210.97	8074.66	11120	19042.9	13817.1	17167.9	19897.6	8375.47	17481.4	-1.06171	1.27626081743059e-06	1.88340087296358e-05	Pik3r1	13	101817071	101904725	-	10079	protein_coding	phosphoinositide-3-kinase regulatory subunit 1 [Source:MGI Symbol;Acc:MGI:97583]	-	8079	7092	6926	8315	22737	15280	17365	21788	16.5812	12.7516	16.5389	22.8321	39.1445	28.3263	35.1535	40.759
ENSMUSG00000015968	adrenal aldosterone producing adenoma	2038.35	1459.04	1573.89	1160.81	397.827	774.954	350.971	158.904	1558.02	420.664	1.889	1.32000241277859e-06	1.94189029499058e-05	Cacna1d	14	29761896	30213412	-	15183	protein_coding	calcium channel, voltage-dependent, L type, alpha 1D subunit [Source:MGI Symbol;Acc:MGI:88293]	-	2034	1666	1350	868	475	857	355	174	2.77121	1.98852	2.14002	1.5822	0.542865	1.05465	0.47707	0.21608
ENSMUSG00000054252	bladder, MM, T-cell lymphoma	95.2031	176.03	108.424	160.481	383.589	471.121	389.529	237.442	135.034	370.42	-1.45558	1.33513937187268e-06	1.96049875095914e-05	Fgfr3	5	33879018	33894412	+	7158	protein_coding	fibroblast growth factor receptor 3 [Source:MGI Symbol;Acc:MGI:95524]	-	95	201	93	120	458	521	394	260	0.274541	0.508882	0.312704	0.46397	1.11027	1.35997	1.12309	0.684865
ENSMUSG00000041147	breast, ovarian, pancreatic	782.669	509.699	522.299	548.309	257.959	320.109	310.437	268.492	590.744	289.249	1.03094	1.39888188225224e-06	2.04141769002008e-05	Brca2	5	150446095	150493794	+	13643	protein_coding	breast cancer 2, early onset [Source:MGI Symbol;Acc:MGI:109337]	-	781	582	448	410	308	354	314	294	1.18418	0.773083	0.790333	0.831714	0.391739	0.484817	0.469604	0.406313
ENSMUSG00000036111	T-ALL, neuroblastoma	210.449	274.117	417.373	504.177	1078.74	1054.37	717.761	873.97	351.529	931.21	-1.40811	1.56897435453655e-06	2.248007437309e-05	Lmo1	7	108737779	108774414	-	1552	protein_coding	LIM domain only 1 [Source:MGI Symbol;Acc:MGI:102812]	-	210	313	358	377	1288	1166	726	957	2.799	3.65482	5.55179	6.7228	14.4006	14.0376	9.54458	11.6264
ENSMUSG00000031103	AML	3712.92	3596.79	3292.35	2602.46	1365.18	1857.36	2036.62	1606.39	3301.13	1716.39	0.94399	1.7341412948199e-06	2.45548082138418e-05	Elf4	X	47499923	47552009	-	6148	protein_coding	E74-like factor 4 (ets domain transcription factor) [Source:MGI Symbol;Acc:MGI:1928377]	ETS	3705	4107	2824	1946	1630	2054	2060	1759	12.4661	12.1061	11.0554	8.7601	4.60054	6.24239	6.83668	5.39455
ENSMUSG00000070348	CLL, B-ALL, breast	6094	3485.57	3844.96	2860.57	1588.8	1832.94	908.571	557.989	4071.28	1222.07	1.7361	1.87597272723834e-06	2.63830286999652e-05	Ccnd1	7	144483668	144493662	-	4709	protein_coding	cyclin D1 [Source:MGI Symbol;Acc:MGI:88313]	-	6081	3980	3298	2139	1897	2027	919	611	26.713	15.3168	16.8564	12.5714	6.99027	8.04284	3.98198	2.44645
ENSMUSG00000027852	melanoma, MM, AML, thyroid	8196.48	6337.96	6659.32	6514.18	3793.18	3510.35	3642.19	4763.45	6926.98	3927.29	0.818714	2.1087338988545e-06	2.92047909213938e-05	Nras	3	102965601	102975230	+	5331	protein_coding	neuroblastoma ras oncogene [Source:MGI Symbol;Acc:MGI:97376]	-	8179	7237	5712	4871	4529	3882	3684	5216	31.7371	24.6016	25.7882	25.2877	14.7418	13.606	14.1001	18.4481
ENSMUSG00000039361	TALL, AML,	27387.4	18406.1	23238.8	25027	13934.8	14317.2	13261.8	11977.1	23514.8	13372.7	0.814246	2.11233807506763e-06	2.92375787076545e-05	Picalm	7	89779421	89862673	+	15732	protein_coding	phosphatidylinositol binding clathrin assembly protein [Source:MGI Symbol;Acc:MGI:2385902]	-	27329	21017	19933	18714	16638	15833	13414	13115	35.9348	24.2103	30.4951	32.9218	18.3515	18.8046	17.3975	15.7184
ENSMUSG00000060579	pleomorphic salivary gland adenoma	76.1625	85.8256	88.6044	123.035	326.637	333.673	171.037	197.26	93.4069	257.152	-1.46602	2.56861341743579e-06	3.49796024202762e-05	Fhit	14	11307738	12919681	+	1491	protein_coding	fragile histidine triad gene [Source:MGI Symbol;Acc:MGI:1277947]	-	76	98	76	92	390	369	173	216	1.05442	1.19114	1.22681	1.7077	4.53881	4.62416	2.36745	2.73149
ENSMUSG00000014313	uterine leiomyoma	3732.96	4148.53	3749.36	3985.27	6402.08	5339.68	6478.64	7292.21	3904.03	6378.15	-0.708137	3.02364026065468e-06	4.04538083769878e-05	Cox6c	15	35926032	35938392	-	3567	protein_coding	cytochrome c oxidase subunit 6C [Source:MGI Symbol;Acc:MGI:104614]	-	3725	4737	3216	2980	7644	5905	6553	7985	21.6022	24.0665	21.6998	23.1214	37.1854	30.9315	37.4842	42.208
ENSMUSG00000029455	leiomyoma	16023.2	22144.8	16455.9	14742.8	35728.2	30742.2	41413.6	27056.5	17341.7	33735.2	-0.959959	3.04473258387319e-06	4.07129655064174e-05	Aldh2	5	121704090	121731887	-	5126	protein_coding	aldehyde dehydrogenase 2, mitochondrial [Source:MGI Symbol;Acc:MGI:99600]	-	15989	25286	14115	11024	42659	33997	41889	29627	64.5236	89.3953	66.2741	59.5197	144.407	123.921	166.737	108.976
ENSMUSG00000025231	medulloblastoma	1485.17	1668.34	1740.61	1770.64	3603.89	3134.18	2833.48	2312.32	1666.19	2970.97	-0.834644	5.15444616455081e-06	6.56553134569751e-05	Sufu	19	46385335	46477243	+	7691	protein_coding	SUFU negative regulator of hedgehog signaling [Source:MGI Symbol;Acc:MGI:1345643]	-	1482	1905	1493	1324	4303	3466	2866	2532	3.98603	4.48875	4.67217	4.76437	9.70832	8.42035	7.60335	6.20732
ENSMUSG00000032815	N.A.	432.923	453.65	261.15	213.974	79.5654	97.6605	142.366	155.251	340.424	118.711	1.52309	5.35100984165538e-06	6.77212118129416e-05	Fanca	8	123995039	124045315	-	8761	protein_coding	Fanconi anemia, complementation group A [Source:MGI Symbol;Acc:MGI:1341823]	-	432	518	224	160	95	108	144	170	1.02001	1.07149	0.61537	0.505436	0.188159	0.230332	0.335367	0.365863
ENSMUSG00000029687	DLBCL	1321.82	892.411	1132.04	791.704	474.88	587.771	570.452	485.843	1034.49	529.737	0.96613	6.85535090493724e-06	8.4674686908893e-05	Ezh2	6	47507073	47572275	-	6678	protein_coding	enhancer of zeste 2 polycomb repressive complex 2 subunit [Source:MGI Symbol;Acc:MGI:107940]	-	1319	1019	971	592	567	650	577	532	4.08577	2.76529	3.49957	2.45344	1.4733	1.81866	1.76295	1.50206
ENSMUSG00000044702	N.A.	412.881	296.887	225.008	172.517	81.2405	82.288	141.377	86.7577	276.823	97.9158	1.50299	7.26511703955832e-06	8.93159812439929e-05	Palb2	7	121706485	121732208	-	7342	protein_coding	partner and localizer of BRCA2 [Source:MGI Symbol;Acc:MGI:3040695]	-	412	339	193	129	97	91	143	95	1.1608	0.836755	0.632681	0.486268	0.229252	0.231586	0.397405	0.243968
ENSMUSG00000031799	ALCL	22756.5	23085.3	21400.3	16926.7	11609.9	12165.1	11178.7	14638.3	21042.2	12398	0.763225	9.4480591142406e-06	0.000111961	Tpm4	8	72884018	72906986	+	4269	protein_coding	tropomyosin 4 [Source:MGI Symbol;Acc:MGI:2449202]	-	22708	26360	18356	12657	13862	13453	11307	16029	110.034	111.901	103.489	82.055	56.345	58.8813	54.0422	70.7952
ENSMUSG00000018830	AML	548.169	860.008	1156.52	694.079	3402.05	4297.96	2305.54	945.202	814.694	2737.69	-1.74869	1.0403093145757e-05	0.000121272	Myh11	16	14012399	14109236	-	7599	protein_coding	myosin, heavy polypeptide 11, smooth muscle [Source:MGI Symbol;Acc:MGI:102643]	-	547	982	992	519	4062	4753	2332	1035	1.48904	2.3419	3.14193	1.89021	9.27553	11.6868	6.26158	2.56807
ENSMUSG00000033066	AML*	6552.98	8138.55	5059.78	4371.76	614.748	1232.51	3478.08	1057.53	6030.76	1595.72	1.91836	1.12265970399836e-05	0.000129784	Gas7	11	67345917	67575800	+	8057	protein_coding	growth arrest specific 7 [Source:MGI Symbol;Acc:MGI:1202388]	-	6539	9293	4340	3269	734	1363	3518	1158	16.7886	20.9024	12.9646	11.229	1.5808	3.16087	8.90911	2.70993
ENSMUSG00000029229	AML	2620.59	1969.61	1953.96	1961.88	1247.08	1256.93	1377.19	1307.76	2126.51	1297.24	0.713323	1.32642235084492e-05	0.000150182	Chic2	5	75158649	75205435	-	9750	protein_coding	cysteine-rich hydrophobic domain 2 [Source:MGI Symbol;Acc:MGI:1921527]	-	2615	2249	1676	1467	1489	1390	1393	1432	5.54808	4.18021	4.13725	4.16414	2.65	2.66376	2.91513	2.76925
ENSMUSG00000001761	skin basal cell	1171.5	1758.55	1720.79	1881.64	2701.87	2644.97	3910.12	3343.37	1633.12	3150.08	-0.947925	1.3636909386047e-05	0.000153959	Smo	6	29735502	29761364	+	5621	protein_coding	smoothened, frizzled class receptor [Source:MGI Symbol;Acc:MGI:108075]	-	1169	2008	1476	1407	3226	2925	3955	3661	4.30206	6.47386	6.31996	6.92757	9.95878	9.72292	14.3564	12.2803
ENSMUSG00000038227	AML*	6.01283	0	4.66339	8.02403	972.373	802.986	21.7503	10.0456	4.67506	451.789	-6.60666	1.58193065205496e-05	0.000175086	Hoxa9	6	52200080	52208069	-	5580	protein_coding	homeobox A9 [Source:MGI Symbol;Acc:MGI:96180]	Homeobox	6	0	4	6	1161	888	22	11	0.022243	0	0.0172531	0.0297589	3.61038	2.97347	0.0804452	0.0371691
ENSMUSG00000030067	ALL	4597.81	2997.77	3666.59	3494.47	1761.33	2004.75	2472.62	2053.87	3689.16	2073.14	0.831584	1.80061838298216e-05	0.000196712	Foxp1	6	98902299	99499682	-	13751	protein_coding	forkhead box P1 [Source:MGI Symbol;Acc:MGI:1914004]	Fork_head	4588	3423	3145	2613	2103	2217	2501	2249	6.90184	4.51113	5.50463	5.25903	2.65375	3.01242	3.711	3.08375
ENSMUSG00000021068	MPN	5633.02	5204.71	5294.11	4718.13	3456.49	3688.49	3054.93	2652.05	5212.49	3212.99	0.698088	1.82582159804559e-05	0.000198365	Nin	12	70058209	70160491	-	17095	protein_coding	ninein [Source:MGI Symbol;Acc:MGI:105108]	-	5621	5943	4541	3528	4127	4079	3090	2904	6.80174	6.30013	6.39329	5.71163	4.1891	4.4583	3.68809	3.20296
ENSMUSG00000034781	uveal melanoma	2956.31	3773.7	3380.96	3436.96	6763.9	7171.71	5341.69	4651.13	3386.98	5982.11	-0.820658	1.86122820272635e-05	0.000201841	Gna11	10	81364558	81381024	-	4097	protein_coding	guanine nucleotide binding protein, alpha 11 [Source:MGI Symbol;Acc:MGI:95766]	-	2950	4309	2900	2570	8076	7931	5403	5093	14.8947	19.06	17.0362	17.3607	34.2047	36.1698	26.908	23.4386
ENSMUSG00000018654	ALL, DLBCL	3550.57	2411.88	2782.88	2011.36	613.072	1190.91	1651.05	854.791	2689.17	1077.46	1.31989	2.04555260018526e-05	0.000219414	Ikzf1	11	11634980	11722926	+	9106	protein_coding	IKAROS family zinc finger 1 [Source:MGI Symbol;Acc:MGI:1342540]	zf-C2H2	3543	2754	2387	1504	732	1317	1670	936	8.04858	5.48087	6.30909	4.5711	1.39489	2.70236	3.74197	1.93808
ENSMUSG00000066687	APL	743.586	993.125	1290.59	1527.24	4351.81	2053.58	4490.46	1764.38	1138.64	3165.06	-1.47534	2.05139400756365e-05	0.000219941	Zbtb16	9	48565597	48747522	-	5283	protein_coding	zinc finger and BTB domain containing 16 [Source:MGI Symbol;Acc:MGI:103222]	ZBTB	742	1134	1107	1142	5196	2271	4542	1932	2.90535	3.88996	5.04323	5.98254	17.0665	8.03195	17.542	6.89525
ENSMUSG00000030528	N.A.	519.107	445.768	494.319	494.815	233.671	315.588	245.186	147.031	488.502	235.369	1.05324	2.52415852132674e-05	0.000264043	Blm	7	80104481	80184867	-	8777	protein_coding	Bloom syndrome, RecQ like helicase [Source:MGI Symbol;Acc:MGI:1328362]	-	518	509	424	370	279	349	248	161	1.22084	1.05096	1.16268	1.16669	0.551586	0.742957	0.576524	0.345862
ENSMUSG00000022504	PMBL, Hodgkin lymphoma	2583.51	2158.78	2281.56	1239.71	520.944	926.87	1117.18	335.159	2065.89	725.037	1.51103	3.49547383211383e-05	0.000349858	Ciita	16	10297923	10346282	+	9535	protein_coding	class II transactivator [Source:MGI Symbol;Acc:MGI:108445]	-	2578	2465	1957	927	622	1025	1130	367	5.59291	4.685	4.93983	2.69066	1.13194	2.00857	2.41807	0.72572
ENSMUSG00000042292	acute megakaryocytic leukaemia	2869.12	3099.36	1995.93	1713.13	1152.44	1378.1	1404.87	1100.45	2419.38	1258.97	0.942946	4.87333834161995e-05	0.000468336	Mrtfa	15	80896482	81074958	-	6421	protein_coding	myocardin related transcription factor A [Source:MGI Symbol;Acc:MGI:2384495]	-	2863	3539	1712	1281	1376	1524	1421	1205	9.22347	9.98828	6.41716	5.52137	3.71853	4.43473	4.51547	3.53841
ENSMUSG00000001847	melanoma, carcinoma	23021.1	18131.1	20612.2	19848.8	13280.7	15250.4	12624.1	13068.4	20403.3	13555.9	0.589867	5.72822320405106e-05	0.000540171	Rac1	5	143489389	143513791	-	4496	protein_coding	Rac family small GTPase 1 [Source:MGI Symbol;Acc:MGI:97845]	-	22972	20703	17680	14842	15857	16865	12769	14310	105.693	83.4488	94.645	91.3622	61.1998	70.0882	57.9485	60.0118
ENSMUSG00000003068	NSCLC, pancreatic	3291.02	4561.89	3461.4	2931.45	5783.99	5784.57	5599.72	5827.38	3561.44	5748.92	-0.690498	8.93161550404004e-05	0.000790241	Stk11	10	79951637	79966516	+	4580	protein_coding	serine/threonine kinase 11 [Source:MGI Symbol;Acc:MGI:1341870]	-	3284	5209	2969	2192	6906	6397	5664	6381	14.8325	20.6111	15.6022	13.2457	26.1647	26.0973	25.233	26.2692
ENSMUSG00000033467	B-ALL, Downs associated ALL	2412.15	3423.39	2408.64	2056.83	1315.76	1845.6	1210.11	1116.89	2575.25	1372.09	0.908609	0.00011131	0.000954816	Crlf2	5	109702575	109706859	-	1495	protein_coding	cytokine receptor-like factor 2 [Source:MGI Symbol;Acc:MGI:1889506]	-	2407	3909	2066	1538	1571	2041	1224	1223	33.3051	47.3846	33.2607	28.4718	18.2344	25.5086	16.7052	15.4244
ENSMUSG00000030199	congenital fibrosarcoma, multiple leukaemia and lymphoma, secretory breast, MDS, ALL	2060.39	1898.67	2162.65	1640.91	1159.14	1431.45	1260.53	1189.04	1940.66	1260.04	0.623351	0.000128262	0.00107374	Etv6	6	134012663	134247121	+	5983	protein_coding	ets variant 6 [Source:MGI Symbol;Acc:MGI:109336]	ETS	2056	2168	1855	1227	1384	1583	1275	1302	7.10853	6.56679	7.4622	5.67578	4.01396	4.94364	4.34813	4.10313
ENSMUSG00000023990	renal cell carcinoma (childhood epithelioid)	1693.61	2153.52	1382.69	1115.34	829.993	976.605	856.172	604.564	1586.29	816.833	0.958176	0.00013062	0.00109003	Tfeb	17	48047955	48103344	+	5669	protein_coding	transcription factor EB [Source:MGI Symbol;Acc:MGI:103270]	bHLH	1690	2459	1186	834	991	1080	866	662	6.16674	7.86077	5.03524	4.07155	3.03335	3.55961	3.1169	2.20179
ENSMUSG00000015839	NSCLC, HNSCC	8734.63	7667.38	7281.88	6569.01	3691	4244.61	5284.34	5302.26	7563.22	4630.55	0.707954	0.000132775	0.00110565	Nfe2l2	2	75505857	75534985	-	3796	protein_coding	nuclear factor, erythroid derived 2, like 2 [Source:MGI Symbol;Acc:MGI:108420]	TF_bZIP	8716	8755	6246	4912	4407	4694	5345	5806	47.4971	41.7968	39.602	35.8123	20.1452	23.1048	28.7298	28.8386
ENSMUSG00000013089	prostate	1771.78	1548.36	1624.02	1214.3	652.436	1184.59	720.727	573.514	1539.62	782.816	0.976069	0.000167984	0.00135171	Etv5	16	22200059	22258469	-	4103	protein_coding	ets variant 5 [Source:MGI Symbol;Acc:MGI:1096867]	ETS	1768	1768	1393	908	779	1310	729	628	8.91367	7.80897	8.17131	6.1247	3.29451	5.9656	3.62525	2.8859
ENSMUSG00000057098	lipoma	3753.01	3088.85	4953.68	6555.63	9665.1	9653.92	8179.12	7541.53	4587.79	8759.92	-0.93339	0.000170107	0.00136599	Ebf1	11	44508144	44898918	+	9756	protein_coding	early B cell factor 1 [Source:MGI Symbol;Acc:MGI:95275]	COE	3745	3527	4249	4902	11540	10676	8273	8258	7.94064	6.55159	10.4823	13.906	20.5253	20.4466	17.3023	15.9598
ENSMUSG00000015053	AML (CML blast transformation)	621.325	478.171	424.368	513.538	895.32	1331.98	719.738	848.399	509.351	948.859	-0.897445	0.000197051	0.00155024	Gata2	6	88170873	88184014	+	5398	protein_coding	GATA binding protein 2 [Source:MGI Symbol;Acc:MGI:95662]	zf-GATA	620	546	364	384	1069	1473	728	929	2.37593	1.83304	1.62297	1.96879	3.43637	5.09864	2.75176	3.24494
ENSMUSG00000003814	MPN, MDS	28040.8	34609.6	27410.2	23797.9	15169.4	18617	20907	15012.7	28464.7	17426.5	0.707933	0.000197792	0.00155504	Calr	8	85568479	85573563	-	2880	protein_coding	calreticulin [Source:MGI Symbol;Acc:MGI:88252]	-	27981	39519	23511	17795	18112	20588	21147	16439	200.977	248.672	196.481	171.004	109.126	133.569	149.819	107.623
ENSMUSG00000019850	marginal zone B-cell lymphomas, Hodgkin lymphoma, PMBL	2001.27	2063.32	1672.99	1358.74	914.584	887.987	1296.12	1032.87	1774.08	1032.89	0.781137	0.000208763	0.00162937	Tnfaip3	10	18876658	18891405	-	7226	protein_coding	tumor necrosis factor, alpha-induced protein 3 [Source:MGI Symbol;Acc:MGI:1196377]	-	1997	2356	1435	1016	1092	982	1311	1131	5.71684	5.90868	4.77965	3.89131	2.62229	2.53921	3.70183	2.95113
ENSMUSG00000020817	CMML	4723.07	3719.4	4273.99	4089.58	3005.06	3112.47	2731.64	2831.95	4201.51	2920.28	0.524715	0.000236844	0.00181146	Rabep1	11	70735604	70833931	+	6868	protein_coding	rabaptin, RAB GTPase binding effector protein 1 [Source:MGI Symbol;Acc:MGI:1860236]	-	4713	4247	3666	3058	3588	3442	2763	3101	14.1952	11.2064	12.8471	12.3227	9.0652	9.36408	8.20847	8.51324
ENSMUSG00000024610	NSCLC	71557.6	53956.3	65612.7	38536.7	15556.3	27935.4	38996.4	11778	57415.8	23566.5	1.28472	0.000288909	0.00215189	Cd74	18	60936920	60945724	+	1679	protein_coding	CD74 antigen (invariant polypeptide of major histocompatibility complex, class II antigen-associated) [Source:MGI Symbol;Acc:MGI:96534]	-	71405	61610	56279	28816	18574	30893	39444	12897	879.739	664.988	806.747	474.989	191.96	343.791	479.338	144.831
ENSMUSG00000021188	AML	5969.73	4361.34	5085.42	4956.18	3618.97	3573.65	3397.01	3401.81	5093.17	3497.86	0.542038	0.000310098	0.00228057	Trip11	12	101800302	101879526	-	10150	protein_coding	thyroid hormone receptor interactor 11 [Source:MGI Symbol;Acc:MGI:1924393]	-	5957	4980	4362	3706	4321	3952	3436	3725	12.1405	8.89153	10.3434	10.1051	7.3871	7.27504	6.90715	6.91964
ENSMUSG00000021377	AML	5842.46	2325.17	4511.83	4422.58	2049.44	1801.29	2756.36	1890.4	4275.51	2124.37	1.00903	0.000319701	0.00234285	Dek	13	47238251	47259677	-	3185	protein_coding	DEK proto-oncogene (DNA binding) [Source:MGI Symbol;Acc:MGI:1926209]	-	5830	2655	3870	3307	2447	1992	2788	2070	37.8647	15.1066	29.2444	28.7359	13.3315	11.686	17.8606	12.2542
ENSMUSG00000030062	AML	8055.18	9304.2	7401.96	5984.59	4198.54	4661.48	5117.26	5479.43	7686.48	4864.18	0.660309	0.000417403	0.00293051	Rpn1	6	88061464	88082286	+	4512	protein_coding	ribophorin I [Source:MGI Symbol;Acc:MGI:98084]	-	8038	10624	6349	4475	5013	5155	5176	6000	36.8515	42.6709	33.8671	27.4489	19.279	21.3474	23.4065	25.073
ENSMUSG00000059248	AML*	12575.8	16969.8	12387.1	10147.7	6976.63	10100.6	5255.67	5298.61	13020.1	6907.88	0.91446	0.000455026	0.00316019	Septin9	11	117090487	117253151	+	7565	protein_coding	septin 9 [Source:MGI Symbol;Acc:MGI:1858222]	-	12549	19377	10625	7588	8330	11170	5316	5802	34.3144	46.4184	33.8035	27.7599	19.107	27.5885	14.338	14.4608
ENSMUSG00000027630	splenic marginal zone lymphoma	3106.63	2284.01	2675.62	2856.56	1685.11	1464	1945.67	1998.17	2730.7	1773.24	0.622829	0.0004932	0.00337572	Tbl1xr1	3	22130816	22270758	+	8903	protein_coding	transducin (beta)-like 1X-linked receptor 1 [Source:MGI Symbol;Acc:MGI:2441730]	-	3100	2608	2295	2136	2012	1619	1968	2188	7.20279	5.30865	6.20423	6.63995	3.92145	3.39778	4.51025	4.63377
ENSMUSG00000063550	AML	4077.7	3690.5	3791.33	3628.2	2569.54	2909.02	2906.64	2775.33	3796.93	2790.13	0.444643	0.000493691	0.00337811	Nup98	7	101768605	101859383	-	12602	protein_coding	nucleoporin 98 [Source:MGI Symbol;Acc:MGI:109404]	-	4069	4214	3252	2713	3068	3217	2940	3039	6.67919	6.05994	6.21088	5.95814	4.22446	4.76976	4.76014	4.54689
ENSMUSG00000030541	glioblastoma	3994.52	4187.06	4516.49	5190.21	10080.5	10778.8	5903.24	5816.42	4472.07	8144.75	-0.865045	0.000496616	0.00339458	Idh2	7	79744594	79765140	-	2588	protein_coding	isocitrate dehydrogenase 2 (NADP+), mitochondrial [Source:MGI Symbol;Acc:MGI:96414]	-	3986	4781	3874	3881	12036	11920	5971	6369	31.8602	33.4786	36.0278	41.503	80.7	86.059	47.0755	46.4013
ENSMUSG00000028654	small cell lung carcinoma	130.278	88.4529	99.097	128.385	172.531	66.0112	976.788	647.486	111.553	465.704	-2.06191	0.000548392	0.0036936	Mycl	4	122889445	122896278	+	4038	protein_coding	v-myc avian myelocytomatosis viral oncogene lung carcinoma derived [Source:MGI Symbol;Acc:MGI:96799]	bHLH	130	101	85	96	206	73	988	709	0.665967	0.453282	0.506634	0.657969	0.885231	0.337786	4.99232	3.31057
ENSMUSG00000008682	T-ALL	33482.4	31134.6	28648.4	27107.9	16540.4	17141.2	24623.4	19922.3	30093.3	19556.8	0.621806	0.000601146	0.00399429	Rpl10	X	73314418	73316741	+	2053	protein_coding	ribosomal protein L10 [Source:MGI Symbol;Acc:MGI:105943]	-	33411	35551	24573	20270	19749	18956	24906	21815	336.648	313.817	288.079	273.253	166.921	172.521	247.529	200.35
ENSMUSG00000057406	MM	3680.85	2932.08	3421.76	3271.13	2341.74	2599.76	2013.88	1778.08	3326.46	2183.36	0.607312	0.000631244	0.00415805	Nsd2	5	33978069	34055319	+	16803	protein_coding	nuclear receptor binding SET domain protein 2 [Source:MGI Symbol;Acc:MGI:1276574]	HMG	3673	3348	2935	2446	2796	2875	2037	1947	4.52178	3.61087	4.204	4.02875	2.88739	3.19695	2.47352	2.18475
ENSMUSG00000006335	pre-B ALL	234.5	453.65	306.618	258.106	590.459	572.399	498.28	573.514	313.219	558.663	-0.832603	0.000665877	0.00434262	Tfpt	7	3623323	3632928	-	1201	protein_coding	TCF3 (E2A) fusion partner [Source:MGI Symbol;Acc:MGI:1916964]	-	234	518	263	193	705	633	504	628	4.0304	7.81627	5.27053	4.44749	10.186	9.84794	8.56247	9.85916
ENSMUSG00000028191	MALT	2742.85	2362.83	2070.54	1971.24	1496.67	1351.87	1456.28	1743.37	2286.87	1512.05	0.597208	0.000685895	0.00445719	Bcl10	3	145628559	145640111	+	4564	protein_coding	B cell leukemia/lymphoma 10 [Source:MGI Symbol;Acc:MGI:1337994]	-	2737	2698	1776	1474	1787	1495	1473	1909	12.4052	10.713	9.36568	8.93824	6.79414	6.1204	6.5852	7.88649
ENSMUSG00000032624	NSCLC	1958.18	1824.23	1878.18	1735.87	1293.15	1226.18	1334.68	1495.89	1849.11	1337.47	0.467536	0.000835994	0.00527877	Eml4	17	83658360	83787790	+	6038	protein_coding	echinoderm microtubule associated protein like 4 [Source:MGI Symbol;Acc:MGI:1926048]	-	1954	2083	1611	1298	1544	1356	1350	1638	6.69433	6.25186	6.42162	5.94952	4.43721	4.19615	4.56197	5.11498
ENSMUSG00000005442	oligodendroglioma, soft tissue sarcoma	9902.12	11514.6	8005.87	6441.96	4371.91	6139.95	6077.24	4365.28	8966.15	5238.6	0.775453	0.000862128	0.00541487	Cic	7	24967129	24993584	+	10294	protein_coding	capicua transcriptional repressor [Source:MGI Symbol;Acc:MGI:1918972]	HMG	9881	13148	6867	4817	5220	6790	6147	4780	19.856	23.1467	16.0555	12.9507	8.79917	12.3245	12.184	8.75522
ENSMUSG00000030795	liposarcoma, AML, Ewing sarcoma, angiomatoid fibrous histiocytoma, fibromyxoid sarcoma	10584.6	11117.9	10381.9	9771.93	13690.3	12761.9	16195.1	15842	10464.1	14622.3	-0.482655	0.000892381	0.0055668	Fus	7	127566629	127584873	+	11695	protein_coding	fused in sarcoma [Source:MGI Symbol;Acc:MGI:1353633]	-	10562	12695	8905	7307	16346	14113	16381	17347	18.6819	19.6719	18.3263	17.2918	24.2531	22.5478	28.5793	27.9671
ENSMUSG00000028687	N.A.	191.408	298.638	240.164	232.697	528.482	391.546	327.244	407.304	240.727	413.644	-0.780431	0.000933056	0.0057805	Mutyh	4	116664920	116676637	+	2612	protein_coding	mutY DNA glycosylase [Source:MGI Symbol;Acc:MGI:1917853]	-	191	341	206	174	631	433	331	446	1.51264	2.36589	1.89817	1.84364	4.19191	3.09741	2.58563	3.21948
ENSMUSG00000000440	follicular thyroid	6795.5	4983.14	7939.42	10125	15769	13421.1	9007.61	16545.1	7460.76	13685.7	-0.875412	0.00107274	0.00649941	Pparg	6	115337912	115467360	+	2953	protein_coding	peroxisome proliferator activated receptor gamma [Source:MGI Symbol;Acc:MGI:97747]	THR-like	6781	5690	6810	7571	18828	14842	9111	18117	47.5014	34.919	55.5042	70.9562	110.636	93.9104	62.9527	115.677
ENSMUSG00000020290	CLL	8154.39	4976.13	6712.95	7439.61	4024.34	3756.31	4065.34	5255.69	6820.77	4275.42	0.673793	0.00110247	0.00664546	Xpo1	11	23206041	23248249	+	7181	protein_coding	exportin 1 [Source:MGI Symbol;Acc:MGI:2144013]	-	8137	5682	5758	5563	4805	4154	4112	5755	23.4399	14.3393	19.2987	21.44	11.6108	10.8085	11.6837	15.1107
ENSMUSG00000020963	toxic thyroid adenoma	3923.37	4369.22	7129.15	9339.97	14099	14898.6	7827.16	12635.6	6190.43	12365.1	-0.99832	0.00132607	0.00774637	Tshr	12	91351337	91516582	+	6012	protein_coding	thyroid stimulating hormone receptor [Source:MGI Symbol;Acc:MGI:98849]	-	3915	4989	6115	6984	16834	16476	7917	13836	13.4706	15.0386	24.4804	32.1503	48.5874	51.2056	26.8691	43.3925
ENSMUSG00000026029	hepatocellular, oral squamous cell, breast	4050.64	3536.37	3982.53	3725.83	2744.59	3042.85	2632.78	2983.55	3823.84	2850.94	0.423515	0.00149793	0.00855995	Casp8	1	58834533	58886662	+	2893	protein_coding	caspase 8 [Source:MGI Symbol;Acc:MGI:1261423]	-	4042	4038	3416	2786	3277	3365	2663	3267	28.9017	25.2948	28.4192	26.6522	19.6555	21.7331	18.7817	21.2924
ENSMUSG00000038437	AL	3260.96	4004.03	3084.83	2698.75	4622.33	5369.52	4531.98	4391.77	3262.14	4728.9	-0.535335	0.00223611	0.0119466	Mllt6	11	97554240	97576289	+	7451	protein_coding	myeloid/lymphoid or mixed-lineage leukemia; translocated to, 6 [Source:MGI Symbol;Acc:MGI:1935145]	-	3254	4572	2646	2018	5519	5938	4584	4809	9.03397	11.12	8.54707	7.49561	12.8529	14.8905	12.5528	12.1692
ENSMUSG00000038256	B-ALL	1060.26	1213.82	948.999	917.414	1418.78	1468.52	1401.91	1453.88	1035.12	1435.77	-0.470926	0.0022834	0.0121471	Bcl9	3	97110978	97205233	-	8446	protein_coding	B cell CLL/lymphoma 9 [Source:MGI Symbol;Acc:MGI:1924828]	-	1058	1386	814	686	1694	1624	1418	1592	2.59126	2.97389	2.31961	2.24788	3.48031	3.59269	3.4256	3.55398
ENSMUSG00000058076	N.A.	5461.65	6188.2	5807.08	6022.04	7931.42	7921.35	6903.76	8992.66	5869.74	7937.3	-0.435373	0.0024019	0.0126664	Sdhc	1	170954734	170978172	-	3250	protein_coding	succinate dehydrogenase complex, subunit C, integral membrane protein [Source:MGI Symbol;Acc:MGI:1913302]	-	5450	7066	4981	4503	9470	8760	6983	9847	34.6888	39.4006	36.8871	38.3459	50.5617	50.3623	43.84	57.1273
ENSMUSG00000071669	PMBL, Hodgkin lymphoma	1012.16	1018.52	851.068	842.523	478.23	559.739	715.784	247.488	931.068	500.31	0.896624	0.00250564	0.0131082	Snx29	16	11140772	11573336	+	6435	protein_coding	sorting nexin 29 [Source:MGI Symbol;Acc:MGI:1921728]	-	1010	1163	730	630	571	619	724	271	3.24675	3.27525	2.73034	2.70952	1.53972	1.79733	2.29563	0.794043
ENSMUSG00000055024	colorectal, breast, pancreatic, AML, ALL, DLBCL	7119.19	6349.34	6058.91	5604.79	4214.45	4864.94	4880.97	3423.73	6283.06	4346.02	0.531882	0.00257486	0.013408	Ep300	15	81469552	81536278	+	14273	protein_coding	E1A binding protein p300 [Source:MGI Symbol;Acc:MGI:1276116]	-	7104	7250	5197	4191	5032	5380	4937	3749	10.2959	9.20525	8.76353	8.12648	6.1176	7.0429	7.05764	4.95249
ENSMUSG00000040525	AML	0	1.75154	0	0	13.4005	2.71279	38.5574	1.82648	0.437886	14.1243	-4.77557	0.00271085	0.0139868	Cblc	7	19512806	19530734	-	2541	protein_coding	Casitas B-lineage lymphoma c [Source:MGI Symbol;Acc:MGI:1931457]	-	0	2	0	0	16	3	39	2	0	0.0142639	0	0	0.109262	0.0220598	0.313164	0.0148405
ENSMUSG00000024174	CLL	1496.19	1072.82	1037.6	882.643	553.608	583.25	832.445	793.605	1122.31	690.727	0.701072	0.00295345	0.0149898	Pot1b	17	55958951	56019628	-	5268	protein_coding	protection of telomeres 1B [Source:MGI Symbol;Acc:MGI:1920086]	-	1493	1225	890	660	661	645	842	869	5.86259	4.21409	4.06618	3.46736	2.17726	2.2877	3.2612	3.11027
ENSMUSG00000042903	AL	1526.26	2127.25	1788.41	1882.97	3283.96	3419.92	2729.67	1994.51	1831.22	2857.02	-0.641684	0.00306653	0.0154938	Foxo4	X	100298134	100304479	+	3485	protein_coding	forkhead box O4 [Source:MGI Symbol;Acc:MGI:1891915]	Fork_head	1523	2429	1534	1408	3921	3782	2761	2184	9.04009	12.631	10.5941	11.1815	19.5231	20.277	16.165	11.8161
ENSMUSG00000028149	T-ALL	7386.76	6208.35	6620.84	7029.05	4632.38	5975.37	3781.59	3378.07	6811.25	4441.85	0.616701	0.00319268	0.0160557	Rap1gds1	3	138631663	138780962	-	7559	protein_coding	RAP1, GTP-GDP dissociation stimulator 1 [Source:MGI Symbol;Acc:MGI:2385189]	-	7371	7089	5679	5256	5531	6608	3825	3699	20.1715	16.9955	18.0821	19.2438	12.6968	16.3339	10.3247	9.22664
ENSMUSG00000032000	CLL, MALT, MCL, MM	2595.54	1995.01	2275.73	1939.14	1121.45	1351.87	1827.03	1519.63	2201.35	1455	0.5977	0.00331653	0.0165553	Birc3	9	7848700	7873187	-	5009	protein_coding	baculoviral IAP repeat-containing 3 [Source:MGI Symbol;Acc:MGI:1197007]	-	2590	2278	1952	1450	1339	1495	1848	1664	10.6961	8.24168	9.3793	8.01156	4.63858	5.57667	7.52771	6.26362
ENSMUSG00000049086	Burkitt lymphoma, amplified in other cancers, B-CLL	100.214	101.59	75.7801	66.8669	98.8286	166.384	160.162	313.241	86.1126	184.654	-1.0966	0.00333345	0.0166152	Bmyc	2	25596751	25597733	+	983	protein_coding	brain expressed myelocytomatosis oncogene [Source:MGI Symbol;Acc:MGI:88184]	-	100	116	65	50	118	184	162	343	2.10437	2.13854	1.59148	1.40772	2.08297	3.49743	3.36258	6.57906
ENSMUSG00000027523	pituitary adenoma	846.806	1424	975.814	811.765	1968.2	1841.08	1659.95	1198.17	1014.6	1666.85	-0.715524	0.00383598	0.0187291	Gnas	2	174126113	174188537	+	11387	protein_coding	GNAS (guanine nucleotide binding protein, alpha stimulating) complex locus [Source:MGI Symbol;Acc:MGI:95777]	-	845	1626	837	607	2350	2036	1679	1312	1.53505	2.58776	1.76912	1.4753	3.58108	3.34082	3.00852	2.17244
ENSMUSG00000040732	Ewing sarcoma, prostate, AML	968.065	1165.65	1399.02	1425.6	2832.53	2700.13	1422.67	1579.9	1239.58	2133.81	-0.784023	0.00388901	0.018945	Erg	16	95160028	95387452	-	3466	protein_coding	ETS transcription factor [Source:MGI Symbol;Acc:MGI:95415]	ETS	966	1331	1200	1066	3382	2986	1439	1730	5.76533	6.95925	8.33287	8.51195	16.9317	16.097	8.47118	9.41111
ENSMUSG00000033014	papillary thyroid	3170.76	2292.77	3102.32	3061.17	2015.1	2219.06	2140.43	1494.06	2906.76	1967.16	0.563124	0.00401775	0.0194399	Trim33	3	103186609	103266091	+	9805	protein_coding	tripartite motif-containing 33 [Source:MGI Symbol;Acc:MGI:2137357]	-	3164	2618	2661	2289	2406	2454	2165	1636	6.6752	4.83877	6.53189	6.46098	4.25798	4.6764	4.50528	3.146
ENSMUSG00000009681	CML, ALL, AML	1367.92	1804.97	1733.61	1964.55	2654.13	2668.48	2359.91	2103.19	1717.76	2446.43	-0.510493	0.00403569	0.0195068	Bcr	10	74896424	75020753	+	8191	protein_coding	BCR activator of RhoGEF and GTPase [Source:MGI Symbol;Acc:MGI:88141]	-	1365	2061	1487	1469	3169	2951	2387	2303	3.44724	4.55989	4.36934	4.96347	6.71337	6.73158	5.94603	5.30128
ENSMUSG00000043733	JMML, AML, MDS	9186.6	10631	10998.6	11891.6	17254	21306.3	13031.4	12989	10677	16145.2	-0.59665	0.00426307	0.0204304	Ptpn11	5	121268596	121329460	-	7492	protein_coding	protein tyrosine phosphatase, non-receptor type 11 [Source:MGI Symbol;Acc:MGI:99511]	-	9167	12139	9434	8892	20601	23562	13181	14223	25.3108	29.3628	30.3068	32.8475	47.714	58.7623	35.8973	35.7945
ENSMUSG00000054823	AML	5368.45	5206.46	5128.56	4883.96	3830.87	3729.18	4490.46	3438.34	5146.86	3872.21	0.410663	0.00428104	0.0205082	Nsd3	8	26091617	26209694	+	16219	protein_coding	nuclear receptor binding SET domain protein 3 [Source:MGI Symbol;Acc:MGI:2142581]	-	5357	5945	4399	3652	4574	4124	4542	3765	6.8324	6.64264	6.52787	6.23171	4.89359	4.75094	5.71393	4.37688
ENSMUSG00000021466	skin basal cell, medulloblastoma	1624.47	1598.28	2246.59	2673.34	3326.67	3138.7	2614.98	3443.82	2035.67	3131.04	-0.62176	0.00439707	0.0209494	Ptch1	13	63656142	63721412	-	14185	protein_coding	patched 1 [Source:MGI Symbol;Acc:MGI:105373]	-	1621	1825	1927	1999	3972	3471	2645	3771	2.3639	2.33156	3.2696	3.90017	4.85887	4.57204	3.80459	5.01246
ENSMUSG00000031770	prostate	2666.69	2856.77	2660.46	3217.64	3780.61	3532.96	3861.67	3710.49	2850.39	3721.43	-0.384917	0.00445248	0.0211368	Herpud1	8	95113066	95122005	+	2333	protein_coding	homocysteine-inducible, endoplasmic reticulum stress-inducible, ubiquitin-like domain member 1 [Source:MGI Symbol;Acc:MGI:1927406]	-	2661	3262	2282	2406	4514	3907	3906	4063	23.5942	25.3386	23.542	28.5418	33.5739	31.2906	34.1609	32.8364
ENSMUSG00000075415	AML	7999.06	7270.66	6817.87	5979.24	4226.18	4725.68	6204.78	4076.7	7016.71	4808.33	0.545407	0.00472821	0.0221785	Fnbp1	2	30916218	31032020	-	10030	protein_coding	formin binding protein 1 [Source:MGI Symbol;Acc:MGI:109606]	-	7982	8302	5848	4471	5046	5226	6276	4464	16.4621	15.0001	14.0329	12.3368	8.72975	9.73538	12.7671	8.39164
ENSMUSG00000009073	meningioma, acoustic neuroma, renal	3967.46	4992.77	4364.93	4213.95	6037.76	6426.6	5476.14	5440.16	4384.78	5845.17	-0.41464	0.00476812	0.022317	Nf2	11	4715845	4799536	-	6825	protein_coding	neurofibromin 2 [Source:MGI Symbol;Acc:MGI:97307]	-	3959	5701	3744	3151	7209	7107	5539	5957	11.9994	15.1378	13.2031	12.7775	18.3285	19.4567	16.5592	16.4569
ENSMUSG00000022637	AML	3011.42	2660.59	2282.73	2595.77	1884.44	2005.66	2131.53	1814.61	2637.63	1959.06	0.429331	0.0048744	0.0226884	Cblb	16	51851588	52028411	+	10475	protein_coding	Casitas B-lineage lymphoma b [Source:MGI Symbol;Acc:MGI:2146430]	-	3005	3038	1958	1941	2250	2218	2156	1987	5.93425	5.2559	4.49884	5.12828	3.72721	3.95633	4.19959	3.57657
ENSMUSG00000038170	MPN	2381.08	2559.88	2353.85	2681.36	4782.3	3401.84	3898.25	2699.53	2494.04	3695.48	-0.567366	0.00514728	0.0236929	Pde4dip	3	97597140	97796023	-	16857	protein_coding	phosphodiesterase 4D interacting protein (myomegalin) [Source:MGI Symbol;Acc:MGI:1891434]	-	2376	2923	2019	2005	5710	3762	3943	2956	2.91569	3.1424	2.88269	3.29181	5.87775	4.16988	4.77264	3.30634
ENSMUSG00000057113	NHL, APL, AML	8839.86	8095.63	7583.83	6865.9	4389.5	4231.95	6148.43	6500.43	7846.3	5317.58	0.561352	0.00521363	0.0239424	Npm1	11	33102287	33113206	-	2665	protein_coding	nucleophosmin 1 [Source:MGI Symbol;Acc:MGI:106184]	-	8821	9244	6505	5134	5241	4680	6219	7118	68.4694	62.8602	58.7478	53.3162	34.125	32.812	47.614	50.3598
ENSMUSG00000040289	mesenchymal chondrosarcoma	565.206	387.091	488.49	541.622	856.794	745.113	526.951	1396.34	495.602	881.3	-0.831059	0.00530467	0.0242756	Hey1	3	8728419	8732316	-	3265	protein_coding	hairy/enhancer-of-split related with YRPW motif 1 [Source:MGI Symbol;Acc:MGI:1341800]	bHLH	564	442	419	405	1023	824	533	1529	3.57332	2.45331	3.08868	3.43299	5.43686	4.71551	3.33086	8.82974
ENSMUSG00000025626	ETP ALL	1360.9	815.343	1084.24	1238.38	698.501	790.326	836.399	712.326	1124.71	759.388	0.5663	0.00540036	0.0245897	Phf6	X	52001143	52045820	+	6946	protein_coding	PHD finger protein 6 [Source:MGI Symbol;Acc:MGI:1918248]	-	1358	931	930	926	834	874	846	780	4.04427	2.429	3.22248	3.68958	2.08347	2.35105	2.48512	2.1173
ENSMUSG00000031229	Pancreatic neuroendocrine tumours, paediatric GBM	10741.9	6362.48	9372.24	9152.75	5886.17	5931.06	6712.95	6147.01	8907.35	6169.3	0.529845	0.00566917	0.0255529	Atrx	X	104841221	104973009	-	21757	protein_coding	ATRX, chromatin remodeler [Source:MGI Symbol;Acc:MGI:103067]	-	10719	7265	8039	6844	7028	6559	6790	6731	10.1913	6.05131	8.89293	8.70585	5.60516	5.63279	6.3677	5.83316
ENSMUSG00000057110	MPN, NHL	2920.23	2657.97	2822.52	2371.1	2014.26	2014.7	2224.47	1987.21	2692.95	2060.16	0.386724	0.00569371	0.0256439	Cntrl	2	34999504	35068834	+	10194	protein_coding	centriolin [Source:MGI Symbol;Acc:MGI:1889576]	-	2914	3035	2421	1773	2405	2228	2250	2176	5.91317	5.39544	5.716	4.81354	4.09379	4.08371	4.50349	4.02474
ENSMUSG00000025862	bladder carcinoma, glioblastoma, melanoma, Ewing's sarcoma, myeloid neoplasms	8727.62	5985.9	7174.62	7652.25	5231.22	5851.49	5441.54	4983.54	7385.1	5376.95	0.457777	0.00582126	0.0260991	Stag2	X	41238194	41366062	+	8273	protein_coding	stromal antigen 2 [Source:MGI Symbol;Acc:MGI:1098583]	-	8709	6835	6154	5722	6246	6471	5504	5457	21.7761	14.9723	17.9034	19.1419	13.1007	14.6148	13.5746	12.437
ENSMUSG00000068036	AL	7404.79	6908.96	9741.82	9963.17	14993.5	16119.4	8818.77	12942.4	8504.69	13218.5	-0.636335	0.00649054	0.0284945	Afdn	17	13980801	14126412	+	10325	protein_coding	afadin, adherens junction formation factor [Source:MGI Symbol;Acc:MGI:1314653]	-	7389	7889	8356	7450	17902	17826	8920	14172	14.8037	13.8467	19.4783	19.9695	30.0862	32.2588	17.6273	25.88
ENSMUSG00000044167	alveolar rhabdomyosarcoma	3329.1	2796.34	4214.54	5345.34	6717.83	6433.83	5169.66	5794.5	3921.33	6028.96	-0.620902	0.00649518	0.0285043	Foxo1	3	52175757	52260642	+	8665	protein_coding	forkhead box O1 [Source:MGI Symbol;Acc:MGI:1890077]	Fork_head	3322	3193	3615	3997	8021	7115	5229	6345	7.93061	6.67795	10.0411	12.7663	16.0626	15.3423	12.3129	13.8066
ENSMUSG00000030265	pancreatic, colorectal, lung, thyroid, AML, other tumour types	4586.78	3371.72	3840.3	3961.2	2733.7	2968.7	2611.03	3278.53	3940	2897.99	0.443071	0.00673181	0.0293142	Kras	6	145162425	145195965	-	5347	protein_coding	Kirsten rat sarcoma viral oncogene homolog [Source:MGI Symbol;Acc:MGI:96680]	-	4577	3850	3294	2962	3264	3283	2641	3590	17.7071	13.0486	14.8271	15.3312	10.5924	11.4722	10.0779	12.6592
ENSMUSG00000042594	MPN, sAML, erythrocytosis, B-ALL	5775.32	5729.3	4959.51	4145.75	3336.72	4418.23	3553.21	3305.92	5152.47	3653.52	0.49617	0.00675376	0.0293935	Sh2b3	5	121953551	121975709	-	4807	protein_coding	SH2B adaptor protein 3 [Source:MGI Symbol;Acc:MGI:893598]	-	5763	6542	4254	3100	3984	4886	3594	3620	24.7999	24.6632	21.2993	17.8479	14.3814	18.9917	15.2551	14.199
ENSMUSG00000024947	parathyroid tumours, pancreatic neuroendocrine tumour	1000.13	1293.51	914.024	970.908	1476.57	1260.54	1591.73	1516.89	1044.64	1461.43	-0.483485	0.00692444	0.0299763	Men1	19	6385009	6390921	+	3835	protein_coding	multiple endocrine neoplasia 1 [Source:MGI Symbol;Acc:MGI:1316736]	-	998	1477	784	726	1763	1394	1610	1661	5.3832	6.97956	4.92031	5.23928	7.97705	6.79175	8.56589	8.16634
ENSMUSG00000026526	N.A.	4266.1	3791.22	4546.8	5400.17	6239.6	5735.74	6085.15	6141.53	4501.07	6050.51	-0.427085	0.00697456	0.0301631	Fh1	1	175427940	175453201	-	3392	protein_coding	fumarate hydratase 1 [Source:MGI Symbol;Acc:MGI:95530]	-	4257	4329	3900	4038	7450	6343	6155	6725	25.9611	23.1284	27.6726	32.9466	38.1115	34.94	37.0241	37.3818
ENSMUSG00000009905	B-NHL	1679.58	1565.88	2071.71	2332.32	2949.78	2601.57	2544.79	2606.38	1912.37	2675.63	-0.485225	0.00718093	0.0308718	Kdsr	1	106648189	106687457	-	8147	protein_coding	3-ketodihydrosphingosine reductase [Source:MGI Symbol;Acc:MGI:1918000]	-	1676	1788	1777	1744	3522	2877	2574	2854	4.25551	3.97725	5.24966	5.92446	7.50148	6.59822	6.44648	6.6051
ENSMUSG00000030257	pilocytic astrocytoma	466.996	534.221	382.398	386.491	148.243	252.289	401.393	146.118	442.526	237.011	0.902576	0.00786102	0.0332039	Srgap3	6	112694932	112924227	-	9852	protein_coding	SLIT-ROBO Rho GTPase activating protein 3 [Source:MGI Symbol;Acc:MGI:2152938]	-	466	610	328	289	177	279	406	160	0.978447	1.12207	0.801293	0.811846	0.311748	0.529132	0.84084	0.30621
ENSMUSG00000020680	extraskeletal myxoid chondrosarcoma, ALL	1685.6	2306.78	1717.29	1568.7	2641.57	2099.7	2647.61	3107.75	1819.59	2624.16	-0.527769	0.00798765	0.0335828	Taf15	11	83363912	83397569	+	2919	protein_coding	TATA-box binding protein associated factor 15 [Source:MGI Symbol;Acc:MGI:1917689]	-	1682	2634	1473	1173	3154	2322	2678	3403	11.9198	16.3529	12.1454	11.1215	18.7492	14.8632	18.7192	21.9812
ENSMUSG00000023027	malignant melanoma of soft parts, angiomatoid fibrous histiocytoma	2585.52	2291.02	2161.48	2102.3	1518.44	1276.82	1718.28	1980.81	2285.08	1623.59	0.493302	0.0080583	0.0337837	Atf1	15	100125700	100159125	+	3060	protein_coding	activating transcription factor 1 [Source:MGI Symbol;Acc:MGI:1298366]	TF_bZIP	2580	2616	1854	1572	1813	1412	1738	2169	17.4411	15.4928	14.5824	14.2178	10.2809	8.6218	11.5888	13.3648
ENSMUSG00000020325	B-CLL	106.227	211.937	208.687	252.757	502.518	915.115	208.606	202.739	194.902	457.244	-1.23131	0.00842242	0.0350615	Fstl3	10	79613106	79618464	+	2445	protein_coding	follistatin-like 3 [Source:MGI Symbol;Acc:MGI:1890391]	-	106	242	179	189	600	1012	211	222	0.896815	1.7937	1.76204	2.13936	4.25822	7.73368	1.76082	1.71198
ENSMUSG00000029231	GIST, idiopathic hypereosinophilic syndrome, paediatric glioblastoma	9140.5	8372.38	8152.77	8858.53	2408.74	3990.51	8816.8	2864.83	8631.04	4520.22	0.933211	0.00880013	0.0364159	Pdgfra	5	75312953	75358876	+	10024	protein_coding	platelet derived growth factor receptor, alpha polypeptide [Source:MGI Symbol;Acc:MGI:97530]	-	9121	9560	6993	6624	2876	4413	8918	3137	18.8225	17.2834	16.7905	18.2886	4.97855	8.22579	18.1526	5.90061
ENSMUSG00000006362	AML	1192.54	1106.1	1445.65	1318.62	1981.6	2550.02	1706.41	1358.9	1265.73	1899.23	-0.585818	0.00907598	0.0373352	Cbfa2t3	8	123351880	123425848	-	8373	protein_coding	CBFA2/RUNX1 translocation partner 3 [Source:MGI Symbol;Acc:MGI:1338013]	-	1190	1263	1240	986	2366	2820	1726	1488	2.93996	2.7336	3.56437	3.25909	4.90331	6.29293	4.20602	3.35078
ENSMUSG00000036452	AML, MDS	661.411	792.573	1066.75	910.728	1135.69	1030.86	1280.3	2106.84	857.865	1388.42	-0.695007	0.0100177	0.0404109	Arhgap26	18	39126198	39509337	+	9723	protein_coding	Rho GTPase activating protein 26 [Source:MGI Symbol;Acc:MGI:1918552]	-	660	905	915	681	1356	1140	1295	2307	1.40417	1.68679	2.26497	1.93842	2.42	2.19073	2.71757	4.47374
ENSMUSG00000004151	Ewing sarcoma, prostate	877.873	442.265	475.666	603.14	272.197	332.769	510.144	302.282	599.736	354.348	0.759768	0.0100678	0.0405475	Etv1	12	38829379	38920483	+	13296	protein_coding	ets variant 1 [Source:MGI Symbol;Acc:MGI:99254]	ETS	876	505	408	451	325	368	516	331	1.36288	0.688309	0.738552	0.938763	0.424148	0.517144	0.791845	0.469386
ENSMUSG00000054263	salivary adenoma	4018.57	3218.46	4089.79	5056.48	5580.47	6072.13	5643.22	5166.19	4095.83	5615.5	-0.455565	0.0105095	0.0420325	Lifr	15	7120095	7226970	+	10776	protein_coding	LIF receptor alpha [Source:MGI Symbol;Acc:MGI:96788]	-	4010	3675	3508	3781	6663	6715	5708	5657	7.69773	6.18035	7.83509	9.71067	10.7292	11.6432	10.8078	9.8981
ENSMUSG00000030180	AML	4550.71	3589.79	4319.46	4482.76	3225.33	3583.6	3224.98	2834.69	4235.68	3217.15	0.39665	0.0106572	0.0425315	Kdm5a	6	120341085	120421535	+	14158	protein_coding	lysine (K)-specific demethylase 5A [Source:MGI Symbol;Acc:MGI:2136980]	-	4541	4099	3705	3352	3851	3963	3262	3104	6.63476	5.24673	6.29837	6.55243	4.71984	5.23006	4.70104	4.13374
ENSMUSG00000000134	papillary renal, alveolar soft part sarcoma, renal	4175.91	4321.06	3443.91	2923.42	2220.29	2995.82	2515.13	2871.22	3716.07	2650.62	0.487762	0.011225	0.0442579	Tfe3	X	7628799	7641441	+	9261	protein_coding	transcription factor E3 [Source:MGI Symbol;Acc:MGI:98511]	bHLH	4167	4934	2954	2186	2651	3313	2544	3144	9.30768	9.65504	7.67705	6.5327	4.96715	6.68418	5.60494	6.401
ENSMUSG00000024789	ALL, AML, MPN, CML	4179.92	3113.37	3698.07	3581.39	2694.34	2851.14	2955.08	2736.06	3643.19	2809.16	0.375034	0.0116009	0.0454295	Jak2	19	29229228	29290480	+	5030	protein_coding	Janus kinase 2 [Source:MGI Symbol;Acc:MGI:96629]	-	4171	3555	3172	2678	3217	3153	2989	2996	17.1533	12.8081	15.1777	14.7348	11.0978	11.7123	12.1247	11.2305
ENSMUSG00000020105	NSCLC	395.844	407.234	495.485	567.032	634.011	595.005	598.134	1336.98	466.399	791.033	-0.763036	0.0119172	0.0464602	Lrig3	10	125802037	125851228	+	8347	protein_coding	leucine-rich repeats and immunoglobulin-like domains 3 [Source:MGI Symbol;Acc:MGI:2443955]	-	395	465	425	424	757	658	605	1464	0.978909	1.00957	1.22546	1.40584	1.5737	1.47292	1.47889	3.307
ENSMUSG00000006005	papillary thyroid	12354.4	8972.28	11555.9	10788.3	8160.9	9421.52	7752.02	6218.24	10917.7	7888.17	0.468872	0.0124422	0.0480327	Tpr	1	150268589	150325686	+	10496	protein_coding	translocated promoter region, nuclear basket protein [Source:MGI Symbol;Acc:MGI:1922066]	-	12328	10245	9912	8067	9744	10419	7841	6809	24.2965	17.6889	22.7289	21.271	16.109	18.5476	15.2426	12.2316
ENSMUSG00000042817	AML, ALL	147.314	132.242	152.726	97.6257	25.9635	57.8729	114.684	57.534	132.477	64.0135	1.05373	0.0124773	0.0481359	Flt3	5	147267551	147337299	-	6176	protein_coding	FMS-like tyrosine kinase 3 [Source:MGI Symbol;Acc:MGI:95559]	-	147	151	131	73	31	64	116	63	0.492363	0.443081	0.510512	0.327127	0.0870983	0.193623	0.383233	0.192334
ENSMUSG00000031805	acute megakaryocytic leukaemia, ETP ALL	1989.24	3266.63	2778.21	2880.63	4111.44	4173.18	3267.49	3765.28	2728.68	3829.35	-0.488929	0.0129267	0.0495202	Jak3	8	72128940	72143219	+	5352	protein_coding	Janus kinase 3 [Source:MGI Symbol;Acc:MGI:99928]	-	1985	3730	2383	2154	4909	4615	3305	4123	7.6722	12.6301	10.7164	11.1386	15.9159	16.1117	12.5999	14.5252
ENSMUSG00000030094	N.A.	1058.26	1403.86	1260.28	1168.83	1814.93	1786.82	1655.99	1351.59	1222.81	1652.33	-0.434084	0.0132796	0.0506442	Xpc	6	91466287	91492870	-	5494	protein_coding	xeroderma pigmentosum, complementation group C [Source:MGI Symbol;Acc:MGI:103557]	-	1056	1603	1081	874	2167	1976	1675	1480	3.97604	5.28759	4.73564	4.40274	6.84425	6.72021	6.22068	5.07921
ENSMUSG00000033813	salivary adenoma	3443.34	1966.98	2877.31	3046.46	2067.86	1741.61	2199.75	1964.38	2833.52	1993.4	0.507186	0.014179	0.0532968	Tcea1	1	4928037	4968132	+	3017	protein_coding	transcription elongation factor A (SII) 1 [Source:MGI Symbol;Acc:MGI:1196624]	-	3436	2246	2468	2278	2469	1926	2225	2151	23.5588	13.4911	19.6885	20.8967	14.2004	11.9279	15.0476	13.4428
ENSMUSG00000024778	TGCT, nasal NK/T lymphoma, skin squamous cell carcinoma-burn scar related	1058.26	1194.55	1402.51	1574.05	1845.08	1834.75	1588.76	1795.43	1307.34	1766.01	-0.434747	0.0147595	0.055097	Fas	19	34268066	34305172	+	2062	protein_coding	Fas (TNF receptor superfamily member 6) [Source:MGI Symbol;Acc:MGI:95484]	-	1056	1364	1203	1177	2203	2029	1607	1966	10.5938	11.9878	14.0417	15.7975	18.5388	18.3856	15.9015	17.977
ENSMUSG00000062960	NSCLC, angiosarcoma	6217.26	5223.98	10018.1	7998.62	13485.1	14461.9	7517.71	11002.7	7364.5	11616.8	-0.657665	0.0150955	0.0560854	Kdr	5	76093487	76139118	-	9030	protein_coding	kinase insert domain protein receptor [Source:MGI Symbol;Acc:MGI:96683]	-	6204	5965	8593	5981	16101	15993	7604	12048	14.2121	11.9711	22.9033	18.331	30.94	33.0923	17.1817	25.1565
ENSMUSG00000002109	N.A.	249.532	251.346	268.145	373.117	369.351	363.514	455.768	441.094	285.535	407.432	-0.515563	0.0161762	0.0593453	Ddb2	2	91041917	91067327	-	2736	protein_coding	damage specific DNA binding protein 2 [Source:MGI Symbol;Acc:MGI:1355314]	-	249	287	230	279	441	402	461	483	1.8826	1.90099	2.02327	2.8222	2.79691	2.74533	3.43793	3.32855
ENSMUSG00000048416	AML	10.0214	14.8881	9.32678	13.3734	78.7279	18.0853	21.7503	20.0913	11.9024	34.6637	-1.54355	0.0165759	0.0605113	Mlf1	3	67281430	67307336	+	1719	protein_coding	myeloid leukemia factor 1 [Source:MGI Symbol;Acc:MGI:1341819]	-	10	17	8	10	94	20	22	22	0.120337	0.17922	0.11201	0.160999	0.948872	0.21739	0.261131	0.241307
ENSMUSG00000025337	N.A.	3723.94	3840.26	4001.19	4280.82	5599.73	5828.88	4254.17	4905.01	3961.55	5146.95	-0.377833	0.0176028	0.0632635	Sbds	5	130274572	130284371	-	2033	protein_coding	SBDS ribosome maturation factor [Source:MGI Symbol;Acc:MGI:1913961]	-	3716	4385	3432	3201	6686	6446	4303	5371	37.8106	39.0882	40.6305	43.5761	57.0669	59.2431	43.1863	49.8128
ENSMUSG00000031565	MPN, NHL	9188.6	13453.6	10310.8	11363.4	14877.1	16034.4	16200	12431	11079.1	14885.6	-0.426046	0.0179051	0.0641116	Fgfr1	8	26003670	26065734	+	9875	protein_coding	fibroblast growth factor receptor 1 [Source:MGI Symbol;Acc:MGI:95522]	-	9169	15362	8844	8497	17763	17732	16386	13612	19.207	28.1919	21.5553	23.8138	31.2129	33.551	33.8569	25.9901
ENSMUSG00000001855	AML, T-ALL	2478.29	2516.97	2308.38	2123.69	1548.59	2163.9	1777.6	1177.16	2356.83	1666.81	0.499953	0.0183101	0.0651616	Nup214	2	31864448	31943987	+	9659	protein_coding	nucleoporin 214 [Source:MGI Symbol;Acc:MGI:1095411]	-	2473	2874	1980	1588	1849	2393	1798	1289	5.29624	5.39222	4.93372	4.55008	3.3217	4.62908	3.79813	2.51619
ENSMUSG00000003032	meningioma	2008.28	3642.33	2395.82	2232.02	2516.78	4944.51	5586.87	3427.39	2569.61	4118.89	-0.680459	0.0191974	0.067819	Klf4	4	55527143	55532466	-	3049	protein_coding	Kruppel-like factor 4 (gut) [Source:MGI Symbol;Acc:MGI:1342287]	zf-C2H2	2004	4159	2055	1669	3005	5468	5651	3753	13.5962	24.7198	16.2217	15.1495	17.1018	33.5086	37.8164	23.2084
ENSMUSG00000020612	papillary thyroid	18834.2	17232.6	17175.3	16278.1	14068	14656.3	13540.6	14802.7	17380	14266.9	0.284785	0.0198612	0.0697264	Prkar1a	11	109540231	109560482	+	4321	protein_coding	protein kinase, cAMP dependent regulatory, type I, alpha [Source:MGI Symbol;Acc:MGI:104878]	-	18794	19677	14732	12172	16797	16208	13696	16209	89.9727	82.5254	82.0577	77.9611	67.4533	70.0857	64.6727	70.7287
ENSMUSG00000026812	renal cell carcinoma, bladder carcinoma	2678.71	3051.19	2701.27	2515.53	2120.63	2118.69	2405.39	2107.76	2736.68	2188.12	0.323133	0.0204591	0.07137	Tsc1	2	28531240	28581179	+	11833	protein_coding	TSC complex subunit 1 [Source:MGI Symbol;Acc:MGI:1929183]	-	2673	3484	2317	1881	2532	2343	2433	2308	4.67283	5.33576	4.71274	4.39941	3.71299	3.69966	4.19526	3.6776
ENSMUSG00000004936	NSCLC, melanoma, colorectal	4962.59	5036.56	4654.06	4167.15	4026.85	3959.77	3502.79	3537.89	4705.09	3756.82	0.324849	0.0211647	0.0733982	Map2k1	9	64093052	64160913	-	3391	protein_coding	mitogen-activated protein kinase kinase 1 [Source:MGI Symbol;Acc:MGI:1346866]	-	4952	5751	3992	3116	4808	4379	3543	3874	30.2085	30.7347	28.3338	25.4314	24.6032	24.1286	21.3184	21.5405
ENSMUSG00000000303	lobular breast, gastric	6.01283	17.5154	11.6585	5.34935	89.6158	23.5108	34.6028	3.65296	10.134	37.8456	-1.89116	0.0220863	0.0759149	Cdh1	8	107329983	107396878	+	4574	protein_coding	cadherin 1 [Source:MGI Symbol;Acc:MGI:88354]	-	6	20	10	4	107	26	35	4	0.0271351	0.0792404	0.0526194	0.0242027	0.405922	0.106209	0.156129	0.0164887
ENSMUSG00000027878	marginal zone lymphoma, DLBCL	7066.07	6861.67	5748.79	5472.39	3322.48	4327.8	5946.74	4375.33	6287.23	4493.09	0.484891	0.0222756	0.0764195	Notch2	3	97920843	98057677	+	10782	protein_coding	notch 2 [Source:MGI Symbol;Acc:MGI:97364]	-	7051	7835	4931	4092	3967	4786	6015	4791	13.5278	13.169	11.0072	10.5036	6.38437	8.29388	11.3828	8.37819
ENSMUSG00000048251	T-ALL	100.214	67.4344	104.926	60.1802	45.2267	45.2132	54.3758	55.7076	83.1887	50.1308	0.732743	0.023505	0.0796447	Bcl11b	12	107876662	107969861	-	8111	protein_coding	B cell leukemia/lymphoma 11B [Source:MGI Symbol;Acc:MGI:1929913]	zf-C2H2	100	77	90	45	54	50	55	61	0.255036	0.17204	0.267061	0.153546	0.115525	0.115181	0.138357	0.141801
ENSMUSG00000057329	NHL, CLL	1216.6	965.976	1571.56	1445.66	1889.47	1481.18	2005.97	1797.25	1299.95	1793.47	-0.464977	0.0237921	0.0803871	Bcl2	1	106465908	106642004	-	9157	protein_coding	B cell leukemia/lymphoma 2 [Source:MGI Symbol;Acc:MGI:88138]	-	1214	1103	1348	1081	2256	1638	2029	1968	2.74247	2.18291	3.54306	3.26718	4.27505	3.3423	4.52106	4.05224
ENSMUSG00000031376	adrenal aldosterone producing adenoma	2.00428	10.5093	0	9.36137	0	0	0.988652	0	5.46873	0.247163	4.31073	0.0277044	0.0906266	Atp2b3	X	72546692	72614611	+	4820	protein_coding	ATPase, Ca++ transporting, plasma membrane 3 [Source:MGI Symbol;Acc:MGI:1347353]	-	2	12	0	7	0	0	1	0	0.00858339	0.0451177	0	0.0401931	0	0	0.00423316	0
ENSMUSG00000006740	NSCLC	13097.9	8638.61	12406.9	12275.4	9766.45	9448.65	7682.81	7914.13	11604.7	8703.01	0.415047	0.0279854	0.0913059	Kif5b	18	6201002	6242174	-	7981	protein_coding	kinesin family member 5B [Source:MGI Symbol;Acc:MGI:1098268]	-	13070	9864	10642	9179	11661	10449	7771	8666	33.8761	22.398	32.0928	31.8301	25.3533	24.4626	19.867	20.4732
ENSMUSG00000053192	ALL	211.451	205.806	138.736	219.324	144.893	121.171	154.23	82.1915	193.829	125.621	0.626172	0.0281625	0.0917698	Mllt11	3	95126446	95139482	-	2385	protein_coding	myeloid/lymphoid or mixed-lineage leukemia; translocated to, 11 [Source:MGI Symbol;Acc:MGI:1929671]	-	211	235	119	164	173	134	156	90	1.83008	1.78563	1.20088	1.90307	1.25867	1.04979	1.33459	0.711504
ENSMUSG00000032688	MALT	3550.57	3546	3961.55	4181.86	2825.83	3078.11	2563.57	3508.66	3809.99	2994.04	0.347478	0.0312097	0.0993091	Malt1	18	65564009	65612138	+	18040	protein_coding	MALT1 paracaspase [Source:MGI Symbol;Acc:MGI:2445027]	-	3543	4049	3398	3127	3374	3404	2593	3842	4.06266	4.06747	4.53345	4.79724	3.24537	3.52564	2.93277	4.01554
ENSMUSG00000042323	clear cell renal carcinoma, breast	6723.34	4670.49	5871.21	5959.18	4835.06	4938.18	4313.49	3867.57	5806.05	4488.58	0.371198	0.0331718	0.104256	Pbrm1	14	30741095	30843549	+	8846	protein_coding	polybromo 1 [Source:MGI Symbol;Acc:MGI:1923998]	HMG	6709	5333	5036	4456	5773	5461	4363	4235	15.6887	10.9254	13.7019	13.9411	11.3243	11.5348	10.0635	9.02672
ENSMUSG00000026435	prostate	717.531	434.383	305.452	326.311	21.7758	43.4046	334.164	129.68	445.919	132.256	1.75438	0.0335065	0.104987	Slc45a3	1	131890705	131910707	+	3563	protein_coding	solute carrier family 45, member 3 [Source:MGI Symbol;Acc:MGI:1922082]	-	716	496	262	244	26	48	338	142	4.15693	2.52278	1.76981	1.89528	0.126623	0.251716	1.93559	0.751443
ENSMUSG00000025225	B-NHL	2210.72	2925.08	2195.29	1775.99	1653.29	1790.44	1832.96	1618.26	2276.77	1723.74	0.402023	0.0339389	0.106075	Nfkb2	19	46292759	46300824	+	4584	protein_coding	nuclear factor of kappa light polypeptide gene enhancer in B cells 2, p49/p100 [Source:MGI Symbol;Acc:MGI:1099800]	RHD	2206	3340	1883	1328	1974	1980	1854	1772	9.95489	13.2043	9.88661	8.01777	7.47236	8.07059	8.25234	7.28857
ENSMUSG00000027684	MDS, AML	688.469	679.599	992.136	1028.41	1257.13	1524.59	963.935	1030.13	847.154	1193.95	-0.496161	0.0346984	0.10785	Mecom	3	30005445	30602157	-	12427	protein_coding	MDS1 and EVI1 complex locus [Source:MGI Symbol;Acc:MGI:95457]	zf-C2H2	687	776	851	769	1501	1686	975	1128	1.14358	1.13164	1.64818	1.71262	2.0959	2.53499	1.60085	1.71146
ENSMUSG00000005672	GIST, AML, TGCT, mastocytosis, mucosal melanoma	2613.57	1659.59	1671.82	1410.89	1587.12	860.859	1114.21	1424.65	1838.97	1246.71	0.560893	0.0347944	0.10804	Kit	5	75735576	75817382	+	8911	protein_coding	KIT proto-oncogene receptor tyrosine kinase [Source:MGI Symbol;Acc:MGI:96677]	-	2608	1895	1434	1055	1895	952	1127	1560	6.0542	3.85386	3.87315	3.27662	3.6901	1.99616	2.58053	3.30082
ENSMUSG00000040943	MDS	2933.26	2248.98	2644.14	2393.84	1681.76	1838.37	2204.69	2218.26	2555.05	1985.77	0.363786	0.0355985	0.109882	Tet2	3	133169440	133250900	-	16870	protein_coding	tet methylcytosine dioxygenase 2 [Source:MGI Symbol;Acc:MGI:2443298]	-	2927	2568	2268	1790	2008	2033	2230	2429	3.58908	2.75863	3.23571	2.93656	2.0654	2.25168	2.69713	2.71479
ENSMUSG00000010755	ALCL	1754.74	1966.11	1887.51	1402.87	1381.93	1400.7	1412.78	1353.42	1752.81	1387.21	0.338074	0.0357201	0.110142	Cars	7	143110967	143153827	-	6583	protein_coding	cysteinyl-tRNA synthetase [Source:MGI Symbol;Acc:MGI:1351477]	-	1751	2245	1619	1049	1650	1549	1429	1482	5.50222	6.18024	5.91922	4.41013	4.34926	4.39655	4.42915	4.24471
ENSMUSG00000021270	NHL	16800.8	16121.2	17817.6	19350	12549.6	11843.1	11646.3	17541.5	17522.4	13395.1	0.387459	0.0360743	0.111046	Hsp90aa1	12	110657039	110669162	-	3931	protein_coding	heat shock protein 90, alpha (cytosolic), class A member 1 [Source:MGI Symbol;Acc:MGI:96250]	-	16765	18408	15283	14469	14984	13097	11780	19208	88.2219	84.8626	93.5723	101.868	66.1424	62.252	61.144	92.1303
ENSMUSG00000037369	renal, oesophageal SCC, MM	2329.97	1732.28	1952.79	1987.29	1485.78	1702.73	1644.13	1559.81	2000.58	1598.11	0.324033	0.0365087	0.112135	Kdm6a	X	18028814	18146175	+	8383	protein_coding	lysine (K)-specific demethylase 6A [Source:MGI Symbol;Acc:MGI:1095419]	-	2325	1978	1675	1486	1774	1883	1663	1708	5.73719	4.27602	4.80903	4.90591	3.67206	4.19697	4.04766	3.8416
ENSMUSG00000001729	breast, colorectal, ovarian, NSCLC	8241.58	10931.4	7539.53	5907.02	5144.95	6447.4	6761.39	5437.42	8154.88	5947.79	0.455477	0.037681	0.1149	Akt1	12	112620255	112641318	-	4098	protein_coding	thymoma viral proto-oncogene 1 [Source:MGI Symbol;Acc:MGI:87986]	-	8224	12482	6467	4417	6143	7130	6839	5954	41.5133	55.1982	37.9816	29.8302	26.0114	32.5089	34.0512	27.3943
ENSMUSG00000022884	NHL	12794.3	11257.2	12968.9	15424.9	15243.9	13628.2	19373.6	22028.2	13111.3	17568.5	-0.42222	0.0384753	0.116555	Eif4a2	16	22926194	22932886	+	5338	protein_coding	eukaryotic translation initiation factor 4A2 [Source:MGI Symbol;Acc:MGI:106906]	-	12767	12854	11124	11534	18201	15071	19596	24121	49.475	43.6388	50.1562	59.8001	59.166	52.7531	74.9032	85.2001
ENSMUSG00000028530	ALL	16102.3	14492.3	16043.2	14288.1	11444.9	14436.6	11986.4	8491.29	15231.5	11589.8	0.394208	0.0388902	0.117511	Jak1	4	101009564	101122479	-	7227	protein_coding	Janus kinase 1 [Source:MGI Symbol;Acc:MGI:96628]	-	16068	16548	13761	10684	13665	15965	12124	9298	45.9917	41.4954	45.8283	40.9144	32.8101	41.2758	34.2294	24.258
ENSMUSG00000032508	ABC-DLBCL	2124.53	1840	1789.58	1591.43	1295.66	1492.94	1457.27	1597.25	1836.38	1460.78	0.3306	0.0390122	0.117759	Myd88	9	119165000	119170477	-	2576	protein_coding	myeloid differentiation primary response gene 88 [Source:MGI Symbol;Acc:MGI:108005]	-	2120	2101	1535	1190	1547	1651	1474	1749	17.0242	14.7806	14.3418	12.785	10.4208	11.9753	11.6752	12.8017
ENSMUSG00000019982	adenoid cystic carcinoma	155.331	82.3225	46.6339	84.2523	9.21284	27.1279	76.1262	48.4017	92.135	40.2171	1.20059	0.0394136	0.118592	Myb	10	21000834	21036883	-	8933	protein_coding	myeloblastosis oncogene [Source:MGI Symbol;Acc:MGI:97249]	MYB	155	94	40	63	11	30	77	53	0.35893	0.190697	0.107772	0.195184	0.0213674	0.0627492	0.175875	0.111867
ENSMUSG00000031540	AML	5721.2	4628.45	4856.92	4458.69	3756.33	4205.73	4307.56	3187.2	4916.32	3864.2	0.347509	0.0398819	0.119582	Kat6a	8	23349551	23433275	+	9330	protein_coding	K(lysine) acetyltransferase 6A [Source:MGI Symbol;Acc:MGI:2442415]	-	5709	5285	4166	3334	4485	4651	4357	3490	12.6577	10.2654	10.7468	9.88972	8.34135	9.31428	9.52835	7.05289
ENSMUSG00000033352	pancreatic, breast, colorectal	3719.93	3327.93	3809.99	3871.6	3118.96	3220.99	2391.55	3105.93	3682.36	2959.36	0.315109	0.0471608	0.136415	Map2k4	11	65579069	65679123	-	4664	protein_coding	mitogen-activated protein kinase kinase 4 [Source:MGI Symbol;Acc:MGI:1346869]	-	3712	3800	3268	2895	3724	3562	2419	3401	16.4636	14.7652	16.8642	17.1787	13.855	14.2699	10.5825	13.749
ENSMUSG00000031583	N.A.	2539.42	1783.95	2057.72	2135.73	1732.85	1833.85	1711.36	1390.86	2129.2	1667.23	0.352758	0.0472012	0.136433	Wrn	8	33724412	33875555	-	7597	protein_coding	Werner syndrome RecQ like helicase [Source:MGI Symbol;Acc:MGI:109635]	-	2534	2037	1765	1597	2069	2028	1731	1523	6.89986	4.85917	5.59171	5.81786	4.72578	4.98782	4.64908	3.77991
ENSMUSG00000017548	endometrial stromal tumour	3911.34	2186.8	3103.48	3553.31	2207.73	2085.23	2190.85	2906.84	3188.73	2347.66	0.441585	0.0477556	0.137665	Suz12	11	79883932	79924949	+	4945	protein_coding	SUZ12 polycomb repressive complex 2 subunit [Source:MGI Symbol;Acc:MGI:1261758]	-	3903	2497	2662	2657	2636	2306	2216	3183	16.3271	9.15093	12.9564	14.8705	9.24985	8.7132	9.14356	12.1365
ENSMUSG00000025982	myelodysplastic syndrome	22774.6	17688.8	21394.5	20938.7	14594.8	16009.1	14581.6	20152.4	20699.1	16334.5	0.341633	0.0488716	0.140147	Sf3b1	1	55024328	55066640	-	11370	protein_coding	splicing factor 3b, subunit 1 [Source:MGI Symbol;Acc:MGI:1932339]	-	22726	20198	18351	15657	17426	17704	14749	22067	41.3464	32.193	38.8455	38.1108	26.5946	29.0935	26.4676	36.5937

## Sheet: Fig 4B_iWAT_BP_WT and KO at 22m
Figure 4C	Set_Enriched Biological Processes_iWAT_WT: LP vs NP
	Direction	FDR	nGenes	Pathway size	Fold enriched	Pathway	Genes	URL
1	Upregulated	1.41e-06	5	135	68.9185	GO:0106106 cold-induced thermogenesis	ENSMUSG00000024526, ENSMUSG00000031710, ENSMUSG00000034853, ENSMUSG00000038754, ENSMUSG00000041220	http://amigo.geneontology.org/amigo/term/GO:0106106
2	Upregulated	1.41e-06	5	134	69.4328	GO:0120161 regulation of cold-induced thermogenesis	ENSMUSG00000024526, ENSMUSG00000031710, ENSMUSG00000034853, ENSMUSG00000038754, ENSMUSG00000041220	http://amigo.geneontology.org/amigo/term/GO:0120161
3	Upregulated	1.5e-06	5	148	62.8649	GO:1990845 adaptive thermogenesis	ENSMUSG00000031710, ENSMUSG00000024526, ENSMUSG00000034853, ENSMUSG00000038754, ENSMUSG00000041220	http://amigo.geneontology.org/amigo/term/GO:1990845
4	Upregulated	3e-06	5	180	51.6889	GO:0001659 temperature homeostasis	ENSMUSG00000024526, ENSMUSG00000031710, ENSMUSG00000034853, ENSMUSG00000038754, ENSMUSG00000041220	http://amigo.geneontology.org/amigo/term/GO:0001659
5	Upregulated	1.21e-05	6	529	21.1055	GO:0048871 multicellular organismal homeostasis	ENSMUSG00000019577, ENSMUSG00000024526, ENSMUSG00000031710, ENSMUSG00000034853, ENSMUSG00000038754, ENSMUSG00000041220	http://amigo.geneontology.org/amigo/term/GO:0048871
6	Upregulated	1.31e-05	4	98	75.951	GO:0006637 acyl-CoA metabolic process	ENSMUSG00000034853, ENSMUSG00000019577, ENSMUSG00000038754, ENSMUSG00000041220	http://amigo.geneontology.org/amigo/term/GO:0006637
7	Upregulated	1.31e-05	4	98	75.951	GO:0035383 thioester metabolic process	ENSMUSG00000034853, ENSMUSG00000019577, ENSMUSG00000038754, ENSMUSG00000041220	http://amigo.geneontology.org/amigo/term/GO:0035383
8	Upregulated	1.95e-05	6	651	17.1502	GO:0032787 monocarboxylic acid metabolic process	ENSMUSG00000034853, ENSMUSG00000037440, ENSMUSG00000038754, ENSMUSG00000041220, ENSMUSG00000019577, ENSMUSG00000028773	http://amigo.geneontology.org/amigo/term/GO:0032787
9	Upregulated	1.95e-05	4	121	61.514	GO:0033865 nucleoside bisphosphate metabolic process	ENSMUSG00000034853, ENSMUSG00000019577, ENSMUSG00000038754, ENSMUSG00000041220	http://amigo.geneontology.org/amigo/term/GO:0033865
10	Upregulated	1.95e-05	4	121	61.514	GO:0033875 ribonucleoside bisphosphate metabolic process	ENSMUSG00000034853, ENSMUSG00000019577, ENSMUSG00000038754, ENSMUSG00000041220	http://amigo.geneontology.org/amigo/term/GO:0033875
Related to Figure 4D	Set_Enriched: Biological Processes_iWAT_ LP: WT vs FGF21KO
	Direction	FDR	nGenes	Pathway size	Fold enriched	Pathway	Genes	URL
1	Upregulated	3.84e-06	5	14	43.7436	GO:0046459 short-chain fatty acid metabolic process	ENSMUSG00000027513, ENSMUSG00000031725, ENSMUSG00000052392, ENSMUSG00000056973, ENSMUSG00000027605	http://amigo.geneontology.org/amigo/term/GO:0046459
2	Upregulated	0.000408	3	6	56.8667	GO:0019626 short-chain fatty acid catabolic process	ENSMUSG00000027513, ENSMUSG00000031725, ENSMUSG00000056973	http://amigo.geneontology.org/amigo/term/GO:0019626
3	Upregulated	0.00208	2	2	113.733	GO:2001295 malonyl-CoA biosynthetic process	ENSMUSG00000020532, ENSMUSG00000042010	http://amigo.geneontology.org/amigo/term/GO:2001295
4	Upregulated	0.00531	2	3	75.8222	GO:0002025 norepinephrine-epinephrine-mediated vasodilation involved in regulation of systemic arterial blood pressure	ENSMUSG00000031489, ENSMUSG00000035283	http://amigo.geneontology.org/amigo/term/GO:0002025
5	Upregulated	0.00531	2	3	75.8222	GO:0071332 cellular response to fructose stimulus	ENSMUSG00000028976, ENSMUSG00000027513	http://amigo.geneontology.org/amigo/term/GO:0071332
6	Upregulated	0.00931	2	4	56.8667	GO:0019541 propionate metabolic process	ENSMUSG00000027513, ENSMUSG00000027605	http://amigo.geneontology.org/amigo/term/GO:0019541
7	Upregulated	0.0143	2	6	45.4933	GO:0001993 regulation of systemic arterial blood pressure by norepinephrine-epinephrine	ENSMUSG00000031489, ENSMUSG00000035283	http://amigo.geneontology.org/amigo/term/GO:0001993
8	Upregulated	0.0193	2	6	37.9111	GO:0009750 response to fructose	ENSMUSG00000028976, ENSMUSG00000027513	http://amigo.geneontology.org/amigo/term/GO:0009750
9	Upregulated	0.0193	2	7	37.9111	GO:2001293 malonyl-CoA metabolic process	ENSMUSG00000020532, ENSMUSG00000042010	http://amigo.geneontology.org/amigo/term/GO:2001293
10	Downregulated	0.0167	4	14	27.0794	GO:0015671 oxygen transport	ENSMUSG00000052305, ENSMUSG00000069917, ENSMUSG00000069919, ENSMUSG00000073940	http://amigo.geneontology.org/amigo/term/GO:0015671
11	Downregulated	0.0283	5	22	13.5397	GO:0042730 fibrinolysis	ENSMUSG00000031538, ENSMUSG00000021492, ENSMUSG00000023224, ENSMUSG00000059481, ENSMUSG00000032231	http://amigo.geneontology.org/amigo/term/GO:0042730
12	Downregulated	0.0437	4	22	15.4739	GO:0015669 gas transport	ENSMUSG00000052305, ENSMUSG00000069917, ENSMUSG00000069919, ENSMUSG00000073940	http://amigo.geneontology.org/amigo/term/GO:0015669
13	Downregulated	0.0586	3	8	20.3095	GO:1900122 positive regulation of receptor binding	ENSMUSG00000006611, ENSMUSG00000032231, ENSMUSG00000048482	http://amigo.geneontology.org/amigo/term/GO:1900122

## Sheet: Fig 4C-D_iWAT_WT and KO_DESeq2
symbol	ensembl_ID	User_ID	iWAT_KO_LP-iWAT_KO_NP_log2FC	iWAT_KO_LP-iWAT_KO_NP_adjPval	iWAT_WT_LP-iWAT_KO_LP_log2FC	iWAT_WT_LP-iWAT_KO_LP_adjPval	iWAT_WT_LP-iWAT_WT_NP_log2FC	iWAT_WT_LP-iWAT_WT_NP_adjPval	iWAT_WT_NP-iWAT_KO_NP_log2FC	iWAT_WT_NP-iWAT_KO_NP_adjPval
Rn18s-rs5	ENSMUSG00000119584	ENSMUSG00000119584	-0.586838	0.391306	0.342173	0.541876	0.136511	0.780246	-0.381176	0.303709
mt-Nd4	ENSMUSG00000064363	ENSMUSG00000064363	-0.322023	0.774802	0.985828	0.0231349	0.845578	0.151318	-0.181773	0.729079
mt-Rnr2	ENSMUSG00000064339	ENSMUSG00000064339	-0.335939	0.790023	0.869977	0.115978	0.728987	0.258814	-0.194949	0.74445
Fabp4	ENSMUSG00000062515	ENSMUSG00000062515	-0.242569	0.866982	-0.0629336	0.978824	0.60362	0.367021	-0.909122	0.0967019
mt-Cytb	ENSMUSG00000064370	ENSMUSG00000064370	-0.342624	0.77987	1.0043	0.0405537	1.0777	0.100618	-0.416019	0.428984
Car3	ENSMUSG00000027559	ENSMUSG00000027559	-0.609416	0.57962	-0.278684	0.817428	0.124358	0.8679	-1.01246	0.0457251
Scd1	ENSMUSG00000037071	ENSMUSG00000037071	-1.01377	0.417172	1.55365	0.00748912	0.866251	0.277666	-0.326366	0.649192
Cfd	ENSMUSG00000061780	ENSMUSG00000061780	-1.00495	0.433352	2.16024	6.28128383995124e-05	1.12315	0.183548	0.0321348	0.970852
mt-Nd1	ENSMUSG00000064341	ENSMUSG00000064341	-0.241641	0.809527	0.840174	0.0318282	0.878884	0.0988181	-0.280351	0.520131
mt-Nd2	ENSMUSG00000064345	ENSMUSG00000064345	-0.0161665	0.99165	0.5018	0.489051	0.738247	0.231485	-0.252613	0.647037
Lpl	ENSMUSG00000015568	ENSMUSG00000015568	-0.21679	0.883033	-0.160955	0.936595	0.449522	0.507092	-0.827267	0.135551
Malat1	ENSMUSG00000092341	ENSMUSG00000092341	0.397269	0.484603	0.384957	0.244321	0.176192	0.613745	0.606034	0.028348
Igkc	ENSMUSG00000076609	ENSMUSG00000076609	3.34795	0.122937	0.217705	0.970442	0.228929	0.911795	3.33673	0.0159086
mt-Rnr1	ENSMUSG00000064337	ENSMUSG00000064337	-0.190224	0.890894	0.715277	0.248477	0.752099	0.246466	-0.227046	0.700663
Gsn	ENSMUSG00000026879	ENSMUSG00000026879	-0.61458	0.572402	-0.153295	0.930475	0.0336559	0.966088	-0.801532	0.111543
Sparc	ENSMUSG00000018593	ENSMUSG00000018593	-0.0926997	0.9664	-1.4239	0.0305754	-0.28646	0.752014	-1.23014	0.0687882
Hbb-bs	ENSMUSG00000052305	ENSMUSG00000052305	-0.282208	0.849447	-1.11498	0.0499668	0.0366601	0.966088	-1.43385	0.011531
Adipoq	ENSMUSG00000022878	ENSMUSG00000022878	-0.38879	0.769	-0.429764	0.657846	0.164371	0.827539	-0.982926	0.0663774
Dbi	ENSMUSG00000026385	ENSMUSG00000026385	-0.443395	0.706063	-0.186432	0.908181	0.474488	0.441978	-1.10432	0.0276878
Myh4	ENSMUSG00000057003	ENSMUSG00000057003	3.70264	NA	0.605108	NA	4.43175	NA	-0.123997	NA
Actb	ENSMUSG00000029580	ENSMUSG00000029580	-0.0892914	0.936839	-0.291592	0.682046	-0.717223	0.143002	0.336339	0.398929
B2m	ENSMUSG00000060802	ENSMUSG00000060802	-0.217747	0.642924	-0.0945562	0.86881	-0.197265	0.441374	-0.115038	0.619759
Lep	ENSMUSG00000059201	ENSMUSG00000059201	-0.411172	0.829081	-2.16458	0.000613675	-1.19942	0.208078	-1.37634	0.0631755
Tmsb4x	ENSMUSG00000049775	ENSMUSG00000049775	0.494034	0.749857	-0.432345	0.742463	-1.29712	0.12322	1.35881	0.0330564
Ttn	ENSMUSG00000051747	ENSMUSG00000051747	2.66849	NA	1.6373	NA	3.59848	NA	0.707308	NA
Apoe	ENSMUSG00000002985	ENSMUSG00000002985	-0.0593389	0.934132	-0.231969	0.541876	0.177244	0.557176	-0.468551	0.0536114
Pck1	ENSMUSG00000027513	ENSMUSG00000027513	-0.122119	0.938602	1.39648	0.00274738	1.243	0.0828921	0.0313673	0.963577
Nnat	ENSMUSG00000067786	ENSMUSG00000067786	-0.210786	0.861078	0.445123	0.532132	0.933662	0.12322	-0.699326	0.130528
Acta1	ENSMUSG00000031972	ENSMUSG00000031972	3.10228	NA	0.48673	NA	3.94841	NA	-0.359404	NA
Cavin1	ENSMUSG00000004044	ENSMUSG00000004044	-0.163888	0.907812	-0.631947	0.328015	0.040206	0.959208	-0.836042	0.0954554
Plin4	ENSMUSG00000002831	ENSMUSG00000002831	-0.156633	0.902134	-0.427413	0.565732	0.399211	0.480799	-0.983257	0.0333142
Fasn	ENSMUSG00000025153	ENSMUSG00000025153	-0.749058	0.688024	2.45711	0.000279606	1.75789	0.0988181	-0.0498399	0.962231
Rps24	ENSMUSG00000025290	ENSMUSG00000025290	0.260471	0.862217	0.16301	0.937956	-0.803494	0.265137	1.22697	0.0327396
Ifi27l2a	ENSMUSG00000079017	ENSMUSG00000079017	-0.561531	0.657527	0.570499	0.481533	0.499454	0.461676	-0.490486	0.399039
Rplp1	ENSMUSG00000007892	ENSMUSG00000007892	-0.0409024	0.979147	0.506089	0.479049	-0.746868	0.226341	1.21206	0.0127774
Pmepa1	ENSMUSG00000038400	ENSMUSG00000038400	0.246274	0.868335	-0.736154	0.295089	0.568023	0.406496	-1.0579	0.0590961
Tnnc2	ENSMUSG00000017300	ENSMUSG00000017300	3.90955	NA	0.0387263	NA	4.66918	NA	-0.72091	NA
Sptbn1	ENSMUSG00000020315	ENSMUSG00000020315	-0.169701	0.892234	-0.608586	0.293673	0.0619301	0.930177	-0.840217	0.0693863
Mgll	ENSMUSG00000033174	ENSMUSG00000033174	-0.291539	0.79359	-0.252723	0.810192	0.495036	0.370944	-1.0393	0.021589
Hp	ENSMUSG00000031722	ENSMUSG00000031722	-0.0487015	0.983363	-1.49845	0.0360659	-0.238773	0.814021	-1.30838	0.0723477
Tnnt3	ENSMUSG00000061723	ENSMUSG00000061723	3.74521	NA	0.416093	NA	4.12381	NA	0.0374874	NA
Rps12	ENSMUSG00000061983	ENSMUSG00000061983	0.0275409	0.984735	0.0952792	0.95794	-0.681761	0.225667	0.804581	0.069745
Plaat3	ENSMUSG00000060675	ENSMUSG00000060675	-0.380118	0.747548	-0.237366	0.846695	0.345521	0.563609	-0.963006	0.0449462
Fth1	ENSMUSG00000024661	ENSMUSG00000024661	-0.403917	0.605027	-0.241119	0.742463	0.30371	0.485224	-0.948746	0.00758289
Pnpla2	ENSMUSG00000025509	ENSMUSG00000025509	-0.405689	0.731972	0.580313	0.37186	0.719303	0.241809	-0.544679	0.277655
Tpm1	ENSMUSG00000032366	ENSMUSG00000032366	1.8619	NA	-0.344847	NA	1.77066	NA	-0.253606	NA
H2-Aa	ENSMUSG00000036594	ENSMUSG00000036594	1.20606	0.378143	-0.196158	0.942782	-0.586549	0.508306	1.59645	0.0270203
Lgals1	ENSMUSG00000068220	ENSMUSG00000068220	-0.33514	0.806144	-0.729045	0.284466	0.213769	0.773762	-1.27795	0.0198585
Cd36	ENSMUSG00000002944	ENSMUSG00000002944	-0.184453	0.876775	-0.20889	0.863428	0.438606	0.428999	-0.831949	0.0646245
Ccdc80	ENSMUSG00000022665	ENSMUSG00000022665	-0.50231	0.60945	0.412602	0.569632	0.413029	0.453634	-0.502737	0.274969
Atp1a2	ENSMUSG00000007097	ENSMUSG00000007097	-0.373021	0.772852	0.651395	0.333409	0.748708	0.251822	-0.470334	0.3911
Tuba1a	ENSMUSG00000072235	ENSMUSG00000072235	-0.236028	0.911476	-1.75349	0.0111865	-0.743786	0.415899	-1.24573	0.0955951
Acsl1	ENSMUSG00000018796	ENSMUSG00000018796	-0.128402	0.931195	0.284442	0.806828	0.53436	0.385085	-0.378321	0.483003
mt-Nd5	ENSMUSG00000064367	ENSMUSG00000064367	-0.192917	0.861085	0.609177	0.215622	0.788322	0.148287	-0.372062	0.402097
Tnni2	ENSMUSG00000031097	ENSMUSG00000031097	4.04548	NA	0.424179	NA	4.55753	NA	-0.087871	NA
H2-K1	ENSMUSG00000061232	ENSMUSG00000061232	0.277665	0.686411	0.148069	0.843126	-0.426165	0.251822	0.851898	0.00404682
Cidec	ENSMUSG00000030278	ENSMUSG00000030278	-0.257337	0.837187	-0.442342	0.57608	0.141629	0.837968	-0.841309	0.0825282
Rps21	ENSMUSG00000039001	ENSMUSG00000039001	0.0732537	0.96213	0.00794641	0.995784	-0.661069	0.264665	0.742269	0.116082
Cd74	ENSMUSG00000024610	ENSMUSG00000024610	1.13313	0.474692	0.0829773	0.980357	-0.681255	0.476935	1.89736	0.0148947
Chchd2	ENSMUSG00000070493	ENSMUSG00000070493	-0.419927	0.595767	0.149048	0.890241	0.158134	0.744572	-0.429014	0.24737
Myl1	ENSMUSG00000061816	ENSMUSG00000061816	1.60405	NA	0.795534	NA	2.63774	NA	-0.238154	NA
Lpgat1	ENSMUSG00000026623	ENSMUSG00000026623	-0.208362	0.896202	-1.46292	0.00589349	-0.516412	0.475186	-1.15487	0.0490075
Mylpf	ENSMUSG00000030672	ENSMUSG00000030672	3.86737	NA	0.419388	NA	4.40897	NA	-0.122208	NA
Aldoa ENSMUSG00000030695	ENSMUSG00000030695	ENSMUSG00000030695	-0.0919776	0.962909	0.540851	0.584458	1.11903	0.151935	-0.670156	0.278841
Rps14	ENSMUSG00000024608	ENSMUSG00000024608	0.238931	0.86265	-0.161087	0.930475	-0.734724	0.267813	0.812568	0.126116
Rpl4	ENSMUSG00000032399	ENSMUSG00000032399	0.220181	0.857153	0.0420453	0.982598	-0.538774	0.342053	0.801	0.0823392
Retn	ENSMUSG00000012705	ENSMUSG00000012705	-0.622862	0.632438	0.966481	0.123545	0.836756	0.249432	-0.493137	0.420337
Rps26	ENSMUSG00000025362	ENSMUSG00000025362	0.279052	0.837187	-0.110811	0.958508	-0.818645	0.220412	0.986886	0.0601213
Hba-a1	ENSMUSG00000069919	ENSMUSG00000069919	0.020072	0.993885	-1.52801	0.0434044	0.490965	0.610039	-1.99891	0.00871967
Dgat2	ENSMUSG00000030747	ENSMUSG00000030747	-0.585052	0.717068	-0.937874	0.249119	-0.104483	0.919028	-1.41844	0.0358627
Cav1	ENSMUSG00000007655	ENSMUSG00000007655	-0.387008	0.749857	-0.403767	0.653622	0.202086	0.765237	-0.992861	0.0466979
Rps20	ENSMUSG00000028234	ENSMUSG00000028234	0.066125	0.966416	0.112057	0.95324	-0.798086	0.198947	0.976268	0.0433054
Vim	ENSMUSG00000026728	ENSMUSG00000026728	-0.242257	0.757806	-0.17322	0.82294	0.101945	0.82105	-0.517422	0.108202
H2-D1	ENSMUSG00000073411	ENSMUSG00000073411	0.100921	0.857153	0.136678	0.760109	0.0764718	0.792296	0.161127	0.477711
Rps29	ENSMUSG00000034892	ENSMUSG00000034892	0.12727	0.929103	-0.0439827	0.982598	-0.491507	0.405499	0.574794	0.245488
Lipe	ENSMUSG00000003123	ENSMUSG00000003123	-0.350332	0.729159	0.348885	0.634187	0.414913	0.418342	-0.41636	0.339217
Dcn	ENSMUSG00000019929	ENSMUSG00000019929	-0.0378474	0.979341	-0.715895	0.161424	0.0394833	0.956469	-0.793225	0.0828657
Dpt	ENSMUSG00000026574	ENSMUSG00000026574	-0.627658	0.647767	-0.413374	0.739133	0.0696254	0.940434	-1.11066	0.0663739
Cavin2	ENSMUSG00000045954	ENSMUSG00000045954	-0.361695	0.704204	0.278195	0.735863	0.349622	0.480799	-0.433122	0.300047
Plin1	ENSMUSG00000030546	ENSMUSG00000030546	-0.359773	0.763766	0.209112	0.880821	0.631867	0.299241	-0.782529	0.109403
Txnip	ENSMUSG00000038393	ENSMUSG00000038393	0.205581	0.681042	-0.0628535	0.937413	0.451997	0.116828	-0.30927	0.158081
Ckm	ENSMUSG00000030399	ENSMUSG00000030399	4.39192	NA	-0.213981	NA	4.47222	NA	-0.29428	NA
Prkar2b	ENSMUSG00000002997	ENSMUSG00000002997	-0.41964	0.683427	0.407738	0.571883	0.73576	0.197997	-0.747662	0.0922818
Rpl23a	ENSMUSG00000058546	ENSMUSG00000058546	0.117987	0.925964	-0.038651	0.982814	-0.656733	0.230501	0.73607	0.0901952
Rpl37	ENSMUSG00000041841	ENSMUSG00000041841	0.19154	0.887581	-0.117092	0.952712	-0.719056	0.250893	0.793504	0.111662
Hbb-bt	ENSMUSG00000073940	ENSMUSG00000073940	-0.0736159	0.966631	-1.27772	0.0110725	-0.0409023	0.961902	-1.31044	0.0160793
Gm11942	ENSMUSG00000094344	ENSMUSG00000094344	0.115771	0.979349	-8.63704	1.82619020309896e-17	0.13673	0.951047	-8.658	2.37294073306603e-12
Ahnak	ENSMUSG00000069833	ENSMUSG00000069833	-0.291205	0.77987	-0.494732	0.385961	0.0872282	0.889096	-0.873165	0.0391298
H2-Ab1	ENSMUSG00000073421	ENSMUSG00000073421	0.987341	0.487649	0.0189328	0.99395	-0.519632	0.544798	1.52591	0.0275572
mt-Co1	ENSMUSG00000064351	ENSMUSG00000064351	-0.362782	0.706063	0.609474	0.1927	0.708722	0.182837	-0.462031	0.271471
Mmd	ENSMUSG00000003948	ENSMUSG00000003948	-0.229873	0.888578	-0.609769	0.50445	0.0501445	0.957689	-0.889786	0.146333
Rpl36a	ENSMUSG00000079435	ENSMUSG00000079435	0.093543	0.962003	-0.0327342	0.989136	-1.24323	0.116828	1.30404	0.0294795
Rpl32	ENSMUSG00000057841	ENSMUSG00000057841	0.0932918	0.953791	0.0602379	0.97835	-0.849108	0.186977	1.00264	0.0439553
Ccl5	ENSMUSG00000035042	ENSMUSG00000035042	2.85761	0.319505	0.491348	0.929017	-2.24298	0.256804	5.59194	0.000485485
Sod1	ENSMUSG00000022982	ENSMUSG00000022982	-0.272294	0.715877	0.38653	0.344438	0.430252	0.27571	-0.316016	0.332296
Ctsb	ENSMUSG00000021939	ENSMUSG00000021939	-0.316525	0.71439	-0.278656	0.685502	0.31134	0.485224	-0.906521	0.012646
Trdn	ENSMUSG00000019787	ENSMUSG00000019787	0.390548	NA	0.507687	NA	3.1386	NA	-2.24036	NA
Slc1a5	ENSMUSG00000001918	ENSMUSG00000001918	-0.340095	0.735877	0.204206	0.846878	0.499058	0.331332	-0.634947	0.127672
Rpl11	ENSMUSG00000059291	ENSMUSG00000059291	0.0419532	0.973952	-0.107026	0.942782	-0.599014	0.228169	0.533942	0.180229
Neb	ENSMUSG00000026950	ENSMUSG00000026950	2.73721	NA	1.11936	NA	3.34509	NA	0.511472	NA
Hsp90ab1	ENSMUSG00000023944	ENSMUSG00000023944	-0.254583	0.661026	0.202839	0.665678	-0.223742	0.476935	0.171998	0.537773
Mfge8	ENSMUSG00000030605	ENSMUSG00000030605	0.556328	0.624778	0.162945	0.926376	-0.0901878	0.906518	0.809461	0.112952
Ctsd	ENSMUSG00000007891	ENSMUSG00000007891	0.0208444	0.988517	-0.578537	0.280244	0.084388	0.895707	-0.642081	0.14125
Itm2b	ENSMUSG00000022108	ENSMUSG00000022108	-0.0867856	0.917505	-0.446023	0.17273	0.0231789	0.959295	-0.555988	0.0551069
Tpm2	ENSMUSG00000028464	ENSMUSG00000028464	2.40888	NA	1.53032	NA	3.63751	NA	0.30169	NA
Cdo1	ENSMUSG00000033022	ENSMUSG00000033022	-0.703494	0.569987	0.0113113	0.995003	0.396228	0.577093	-1.08841	0.0564634
Selenop	ENSMUSG00000064373	ENSMUSG00000064373	-0.151016	0.868293	-0.296665	0.611739	0.236139	0.581145	-0.68382	0.0461718
Sfrp5	ENSMUSG00000018822	ENSMUSG00000018822	-0.307204	0.8899	-2.17846	0.00279035	-1.09188	0.289076	-1.39379	0.0900825
Atp5g3	ENSMUSG00000018770	ENSMUSG00000018770	-0.163288	0.879354	0.123723	0.93103	0.496745	0.326387	-0.53631	0.193921
Trf	ENSMUSG00000032554	ENSMUSG00000032554	-0.10403	0.935335	0.0781813	0.965902	0.602274	0.268818	-0.628122	0.152423
Mest	ENSMUSG00000051855	ENSMUSG00000051855	0.457635	0.801045	-0.484463	0.751533	0.482368	0.599905	-0.509195	0.523139
Rack1	ENSMUSG00000020372	ENSMUSG00000020372	0.291951	0.834663	0.0346827	0.988036	-0.900818	0.198143	1.22745	0.0245493
Glul	ENSMUSG00000026473	ENSMUSG00000026473	-0.25344	0.798016	0.695355	0.102504	0.612649	0.226341	-0.170733	0.710349
Chpt1	ENSMUSG00000060002	ENSMUSG00000060002	-0.404992	0.755779	0.354625	0.749549	0.747931	0.265001	-0.798299	0.137663
Zbtb20	ENSMUSG00000022708	ENSMUSG00000022708	-0.132396	0.870733	0.21434	0.73004	0.212701	0.578426	-0.130757	0.711743
Npr3	ENSMUSG00000022206	ENSMUSG00000022206	-0.375037	0.802026	-0.816234	0.274826	-0.0978655	0.915038	-1.09341	0.071227
Sncg	ENSMUSG00000023064	ENSMUSG00000023064	-0.484971	0.68885	-0.695965	0.281531	0.102856	0.894351	-1.28379	0.0137914
Itih5	ENSMUSG00000025780	ENSMUSG00000025780	-0.228039	0.864899	-0.556421	0.437654	0.233073	0.729205	-1.01753	0.0447715
Ywhab	ENSMUSG00000018326	ENSMUSG00000018326	-0.35004	0.664257	0.0745749	0.958734	0.304983	0.486161	-0.580448	0.105057
Ces1d	ENSMUSG00000056973	ENSMUSG00000056973	-0.702968	0.550407	1.66951	0.000281278	1.14322	0.116702	-0.176683	0.784229
Atp2a1	ENSMUSG00000030730	ENSMUSG00000030730	3.72983	NA	0.606942	NA	4.28629	NA	0.0504757	NA
Cd59a	ENSMUSG00000032679	ENSMUSG00000032679	-0.347708	0.769429	-0.459923	0.540064	0.215352	0.736963	-1.02298	0.0333138
Rpl13	ENSMUSG00000000740	ENSMUSG00000000740	0.250964	0.860936	0.148072	0.943228	-0.830447	0.229097	1.22948	0.0245493
Rps13	ENSMUSG00000090862	ENSMUSG00000090862	0.236321	0.87159	0.07165	0.976909	-0.770534	0.267813	1.0785	0.0512015
Atp5b	ENSMUSG00000025393	ENSMUSG00000025393	-0.2864	0.77987	0.562451	0.271581	0.840193	0.124952	-0.564142	0.181797
Rps3	ENSMUSG00000030744	ENSMUSG00000030744	0.341951	0.825457	0.132256	0.956928	-0.738002	0.328197	1.21221	0.0455697
Aoc3	ENSMUSG00000019326	ENSMUSG00000019326	-0.459026	0.666749	-0.0634409	0.975789	0.430643	0.458545	-0.95311	0.0433866
Thrsp	ENSMUSG00000035686	ENSMUSG00000035686	-1.30311	0.362195	1.69978	0.0185368	0.967172	0.308126	-0.570502	0.486753
Tns1	ENSMUSG00000055322	ENSMUSG00000055322	-0.269467	0.77987	-0.188638	0.852652	0.473547	0.328268	-0.931651	0.0169703
Calm1	ENSMUSG00000001175	ENSMUSG00000001175	-0.185565	0.67861	-0.147546	0.690821	-0.119465	0.631244	-0.213646	0.286571
Cst3	ENSMUSG00000027447	ENSMUSG00000027447	-0.0490472	0.958715	-0.473534	0.147292	0.0576421	0.895768	-0.580223	0.0496705
Serinc3	ENSMUSG00000017707	ENSMUSG00000017707	0.116127	0.877706	0.0586148	0.958995	-0.200787	0.571228	0.375529	0.194452
Col3a1	ENSMUSG00000026043	ENSMUSG00000026043	-0.297406	0.887971	-0.250866	0.924429	0.637156	0.505434	-1.18543	0.12903
Rps19	ENSMUSG00000040952	ENSMUSG00000040952	0.204052	0.881413	-0.0787982	0.972157	-0.69724	0.27944	0.822494	0.110692
Pvalb	ENSMUSG00000005716	ENSMUSG00000005716	4.17432	NA	-0.175243	NA	4.07403	NA	-0.074955	NA
Col1a2	ENSMUSG00000029661	ENSMUSG00000029661	0.0579926	0.979124	-0.380236	0.804272	0.503456	0.542062	-0.825699	0.222014
Gnas	ENSMUSG00000027523	ENSMUSG00000027523	-0.0246133	0.978474	-0.0216745	0.984983	0.345821	0.299877	-0.392109	0.14616
Ighg3	ENSMUSG00000076615	ENSMUSG00000076615	-0.443892	NA	3.0729	NA	-3.86586	NA	6.49487	NA
Nedd4	ENSMUSG00000032216	ENSMUSG00000032216	-0.184671	0.878342	-0.1423	0.929017	0.607912	0.285845	-0.934883	0.0399981
Col1a1	ENSMUSG00000001506	ENSMUSG00000001506	-0.267908	0.898243	-0.517926	0.744843	0.0904554	0.939265	-0.876289	0.266353
S100a6	ENSMUSG00000001025	ENSMUSG00000001025	-0.268049	0.829284	-0.707529	0.207073	-0.366739	0.541878	-0.60884	0.216112
H2-Eb1	ENSMUSG00000060586	ENSMUSG00000060586	1.10153	0.419108	-0.240126	0.918879	-0.489045	0.572084	1.35045	0.0519924
Anxa2	ENSMUSG00000032231	ENSMUSG00000032231	-0.262841	0.838141	-1.15718	0.0124398	0.10002	0.892172	-1.52005	0.00233104
Aplp2	ENSMUSG00000031996	ENSMUSG00000031996	-0.215051	0.857302	-0.42233	0.560747	0.404546	0.469169	-1.04193	0.0217788
Ubc	ENSMUSG00000008348	ENSMUSG00000008348	-0.20536	0.793492	-0.0275266	0.983221	0.0467095	0.922515	-0.279596	0.40317
Tuba1b	ENSMUSG00000023004	ENSMUSG00000023004	-0.219314	0.859389	-0.773048	0.132814	-0.0473262	0.94808	-0.945036	0.0444175
Rpl23	ENSMUSG00000071415	ENSMUSG00000071415	0.256053	0.853068	0.0792251	0.972594	-0.532742	0.406499	0.868021	0.0995327
Rps25	ENSMUSG00000009927	ENSMUSG00000009927	-0.0186515	0.989086	-0.00767127	0.995299	-0.651199	0.220368	0.624877	0.137897
Hba-a2	ENSMUSG00000069917	ENSMUSG00000069917	0.0493054	0.98269	-1.44379	0.040127	0.410483	0.655659	-1.80496	0.0111219
Npc2	ENSMUSG00000021242	ENSMUSG00000021242	-0.230238	0.820953	-0.490039	0.353703	-0.137286	0.806368	-0.582991	0.152562
Trp53inp2	ENSMUSG00000038375	ENSMUSG00000038375	0.0101464	0.996162	-1.24005	0.0514783	0.187897	0.835783	-1.4178	0.0261458
Neat1	ENSMUSG00000092274	ENSMUSG00000092274	-0.0735655	0.94142	0.273365	0.645257	0.198506	0.642877	0.00129335	0.998237
Rpl8	ENSMUSG00000003970	ENSMUSG00000003970	0.247443	0.852964	0.0289974	0.989136	-0.772928	0.229097	1.04937	0.0389303
Igfbp4	ENSMUSG00000017493	ENSMUSG00000017493	-0.638091	0.419108	-0.589481	0.20746	-0.27117	0.590987	-0.956402	0.0177746
Rps27	ENSMUSG00000090733	ENSMUSG00000090733	0.507873	0.758627	-0.073162	0.980357	-0.868523	0.302009	1.30323	0.0534631
Rps5	ENSMUSG00000012848	ENSMUSG00000012848	0.304488	0.825457	0.0348935	0.987987	-0.818983	0.229567	1.15836	0.0321187
Mycbp2	ENSMUSG00000033004	ENSMUSG00000033004	-0.105797	0.935543	-0.951008	0.0258798	-0.401819	0.460284	-0.654986	0.142418
Nrp1	ENSMUSG00000025810	ENSMUSG00000025810	-0.281034	0.833528	0.529243	0.496487	0.61471	0.337866	-0.366502	0.517298
Serping1	ENSMUSG00000023224	ENSMUSG00000023224	0.192057	0.862217	-1.29534	0.000253283	-0.426029	0.407328	-0.677248	0.108913
Sorbs1	ENSMUSG00000025006	ENSMUSG00000025006	-0.152771	0.908813	0.151323	0.926363	0.616775	0.295923	-0.618222	0.196901
Rps28	ENSMUSG00000067288	ENSMUSG00000067288	0.256216	0.857153	-0.123184	0.953624	-0.787047	0.246935	0.920079	0.0878576
Gpd1	ENSMUSG00000023019	ENSMUSG00000023019	-0.228454	0.887581	0.729677	0.346333	0.833631	0.264775	-0.332408	0.615363
Rpl7	ENSMUSG00000043716	ENSMUSG00000043716	0.143495	0.911272	-0.0138355	0.993696	-0.636619	0.264058	0.766279	0.0902864
Anxa6	ENSMUSG00000018340	ENSMUSG00000018340	-0.280369	0.769	-0.63469	0.132508	-0.16648	0.747011	-0.748579	0.0521768
Cox6c	ENSMUSG00000014313	ENSMUSG00000014313	-0.409844	0.619324	0.612913	0.130965	0.708224	0.143002	-0.505155	0.18101
C3	ENSMUSG00000024164	ENSMUSG00000024164	0.137846	0.928149	-0.075454	0.973162	-0.015437	0.98353	0.077829	0.905611
Ptprc	ENSMUSG00000026395	ENSMUSG00000026395	1.70944	0.48798	0.13809	0.978824	-1.49018	0.317696	3.33771	0.00535707
Eef1b2	ENSMUSG00000025967	ENSMUSG00000025967	0.225906	0.868725	0.0887317	0.966613	-0.760472	0.244101	1.07511	0.0378305
Nap1l1	ENSMUSG00000058799	ENSMUSG00000058799	0.0257418	0.978965	-0.762693	0.00352586	0.0232642	0.959585	-0.760215	0.00933093
Pabpc1	ENSMUSG00000022283	ENSMUSG00000022283	0.0954345	0.88842	0.0641476	0.946939	-0.384822	0.225667	0.544404	0.0301233
Pygm	ENSMUSG00000032648	ENSMUSG00000032648	3.38992	NA	0.380224	NA	3.89	NA	-0.119855	NA
Mgst1	ENSMUSG00000008540	ENSMUSG00000008540	-0.310825	0.829555	0.257185	0.869266	0.786197	0.267813	-0.839837	0.140971
Cox6a1	ENSMUSG00000041697	ENSMUSG00000041697	-0.271754	0.778301	0.451438	0.390107	0.799585	0.11848	-0.6199	0.111235
Laptm4a	ENSMUSG00000020585	ENSMUSG00000020585	-0.110396	0.913973	-0.179176	0.84275	0.286546	0.515374	-0.576117	0.107735
Slc25a4	ENSMUSG00000031633	ENSMUSG00000031633	-0.0896721	0.957231	0.242313	0.861947	0.742869	0.256242	-0.590227	0.269589
Rpl26	ENSMUSG00000060938	ENSMUSG00000060938	-0.0332946	0.981854	0.0870741	0.96039	-0.588246	0.277586	0.642026	0.140319
Peg3	ENSMUSG00000002265	ENSMUSG00000002265	0.389905	0.834563	-1.73246	0.00962956	0.312906	0.747676	-1.65546	0.023152
Ctsl	ENSMUSG00000021477	ENSMUSG00000021477	-0.0340165	0.982643	-0.90613	0.0721143	-0.254588	0.690699	-0.685558	0.165884
Sparcl1	ENSMUSG00000029309	ENSMUSG00000029309	0.0463177	0.977939	-0.495683	0.495362	0.260928	0.682866	-0.710294	0.149076
Epb41l2	ENSMUSG00000019978	ENSMUSG00000019978	-0.122732	0.923747	-0.316043	0.717159	0.437477	0.416543	-0.876252	0.0460401
Timp2	ENSMUSG00000017466	ENSMUSG00000017466	0.0915967	0.954674	-0.762796	0.1861	-0.231559	0.730741	-0.439641	0.4118
Igfbp7	ENSMUSG00000036256	ENSMUSG00000036256	0.119921	0.868659	0.418202	0.176649	0.39226	0.253923	0.145862	0.635051
Eef2	ENSMUSG00000034994	ENSMUSG00000034994	0.13659	0.860582	-0.00484474	0.995784	-0.335777	0.353915	0.467522	0.114947
Igfbp5	ENSMUSG00000026185	ENSMUSG00000026185	-0.394934	0.817037	-1.18895	0.101169	-0.496145	0.558044	-1.08774	0.111461
Trarg1	ENSMUSG00000046275	ENSMUSG00000046275	-0.142925	0.917505	0.0354629	0.986562	0.466057	0.427434	-0.573519	0.23955
Cd52	ENSMUSG00000000682	ENSMUSG00000000682	1.94906	0.450253	0.323325	0.948732	-1.51145	0.342053	3.78383	0.00346092
Fus	ENSMUSG00000030795	ENSMUSG00000030795	0.00927139	0.99165	0.247283	0.604681	-0.253608	0.468421	0.510161	0.0720732
Rpl31	ENSMUSG00000073702	ENSMUSG00000073702	0.0320967	0.980191	0.0885669	0.954834	-0.507902	0.305488	0.628566	0.115056
S100a11	ENSMUSG00000027907	ENSMUSG00000027907	-0.297023	0.797817	-0.699728	0.18854	-0.0964605	0.888705	-0.90029	0.0531567
Prelp	ENSMUSG00000041577	ENSMUSG00000041577	-0.249292	0.864899	-0.473199	0.619902	0.174972	0.821907	-0.897463	0.106802
Ms4a4b	ENSMUSG00000056290	ENSMUSG00000056290	2.8667	0.323727	0.104323	0.987987	-2.64442	0.195444	5.61545	0.000505725
Nfkbia	ENSMUSG00000021025	ENSMUSG00000021025	0.208549	0.858428	0.393852	0.592221	-0.254374	0.656663	0.856775	0.0524575
App	ENSMUSG00000022892	ENSMUSG00000022892	-0.047493	0.972166	-0.980618	0.0126404	0.0096129	0.986235	-1.03772	0.0141452
Srrm2	ENSMUSG00000039218	ENSMUSG00000039218	0.460696	0.437022	0.0842173	0.940592	-0.160648	0.684717	0.705561	0.0194785
Csde1	ENSMUSG00000068823	ENSMUSG00000068823	-0.201101	0.813219	-0.467276	0.259542	0.0977265	0.840427	-0.766104	0.0250189
Cavin3	ENSMUSG00000037060	ENSMUSG00000037060	-0.608219	0.678962	-1.78533	0.0012251	-0.831396	0.297544	-1.56215	0.0144089
Gpx1	ENSMUSG00000063856	ENSMUSG00000063856	-0.479423	0.465831	-0.247413	0.689522	0.130144	0.767993	-0.856981	0.00849026
Ighm	ENSMUSG00000076617	ENSMUSG00000076617	1.25476	0.301998	-0.502347	0.700526	-0.110444	0.913861	0.86286	0.209909
Lyz2	ENSMUSG00000069516	ENSMUSG00000069516	0.200805	0.90957	-0.0664652	0.980357	-0.162155	0.857791	0.296495	0.675798
Rpl14	ENSMUSG00000025794	ENSMUSG00000025794	0.110667	0.93325	0.182554	0.893026	-0.614199	0.276034	0.90742	0.043132
Ighg2b	ENSMUSG00000076613	ENSMUSG00000076613	4.17544	NA	2.24326	NA	1.32191	NA	5.09679	NA
Eef1a1	ENSMUSG00000037742	ENSMUSG00000037742	0.0435025	0.964569	-0.0763728	0.948068	-0.44983	0.238306	0.41696	0.174076
Timp3	ENSMUSG00000020044	ENSMUSG00000020044	-0.0209996	0.989302	0.117274	0.95083	0.394966	0.510219	-0.298692	0.577728
Sfxn1	ENSMUSG00000021474	ENSMUSG00000021474	-0.568068	0.55575	1.38896	0.000178119	0.695009	0.220085	0.12588	0.811984
Son	ENSMUSG00000022961	ENSMUSG00000022961	0.131528	0.77987	0.220235	0.391013	0.0388587	0.889491	0.312904	0.0995548
Adamts5	ENSMUSG00000022894	ENSMUSG00000022894	-0.338412	0.847098	-0.892946	0.290227	-0.155165	0.875579	-1.07619	0.111939
Atp5a1	ENSMUSG00000025428	ENSMUSG00000025428	-0.217794	0.813463	0.451394	0.350236	0.684175	0.15366	-0.450574	0.231951
Col4a1	ENSMUSG00000031502	ENSMUSG00000031502	-0.142482	0.930628	-0.582841	0.462552	0.163359	0.834774	-0.888682	0.106903
Jak1	ENSMUSG00000028530	ENSMUSG00000028530	0.164157	0.895152	0.049738	0.980357	-0.834252	0.158808	1.04815	0.0223257
Myl12a	ENSMUSG00000024048	ENSMUSG00000024048	-0.207037	0.77987	-0.610222	0.0390888	-0.240256	0.515374	-0.577003	0.0540412
Chchd10	ENSMUSG00000049422	ENSMUSG00000049422	0.923304	0.598927	1.48004	0.0743018	1.89898	0.0819799	0.504359	0.568077
Hadh	ENSMUSG00000027984	ENSMUSG00000027984	-0.300459	0.790437	0.325914	0.723656	0.776815	0.19088	-0.75136	0.102973
Acaca	ENSMUSG00000020532	ENSMUSG00000020532	-0.69422	0.659944	2.84437	1.54566571293394e-07	1.74855	0.0597121	0.401603	0.598967
Actn4	ENSMUSG00000054808	ENSMUSG00000054808	0.0683349	0.931044	-0.00434953	0.995784	0.209476	0.523334	-0.14549	0.623805
Rpl27	ENSMUSG00000063316	ENSMUSG00000063316	0.107263	0.93983	-0.0764411	0.969364	-0.808814	0.18638	0.839636	0.0764538
Ifi27	ENSMUSG00000064215	ENSMUSG00000064215	-0.361673	0.742733	0.273047	0.781904	0.656772	0.246935	-0.745397	0.097987
Ncor1	ENSMUSG00000018501	ENSMUSG00000018501	-0.0645351	0.913218	0.249629	0.366186	0.071461	0.804797	0.113633	0.625786
Sh3glb1	ENSMUSG00000037062	ENSMUSG00000037062	-0.261651	0.74605	0.0450708	0.975508	0.453052	0.273133	-0.669633	0.0417371
Adipor2	ENSMUSG00000030168	ENSMUSG00000030168	-0.0615801	0.964569	0.463097	0.446529	0.485919	0.353821	-0.0844015	0.873476
Celf2	ENSMUSG00000002107	ENSMUSG00000002107	-0.195537	0.609742	-0.070674	0.893712	-0.00785446	0.975732	-0.258356	0.142382
Dst	ENSMUSG00000026131	ENSMUSG00000026131	0.0296518	0.98596	-0.565817	0.446381	0.169911	0.815654	-0.706076	0.182754
Ccnd2	ENSMUSG00000000184	ENSMUSG00000000184	-0.264536	0.735609	-0.0469577	0.972817	-0.383097	0.333795	0.071603	0.855604
Agpat2	ENSMUSG00000026922	ENSMUSG00000026922	-0.264779	0.881601	0.504961	0.692906	0.859764	0.301946	-0.619582	0.377546
Hmgcs1	ENSMUSG00000093930	ENSMUSG00000093930	-0.147304	0.934378	-1.12964	0.0693175	0.137731	0.876632	-1.41468	0.0195095
Acadl	ENSMUSG00000026003	ENSMUSG00000026003	-0.178492	0.88842	0.516694	0.430558	0.778676	0.195444	-0.440473	0.368806
Tmem123	ENSMUSG00000050912	ENSMUSG00000050912	0.273007	0.859	0.366681	0.768412	-0.230066	0.770575	0.869754	0.137828
Rpl22	ENSMUSG00000028936	ENSMUSG00000028936	0.0312315	0.982227	0.105212	0.949797	-0.590517	0.268818	0.72696	0.0878317
Timp4	ENSMUSG00000030317	ENSMUSG00000030317	-1.17215	0.182625	1.31552	0.00565634	0.599733	0.351983	-0.456356	0.411641
Aco2	ENSMUSG00000022477	ENSMUSG00000022477	-0.242573	0.833528	0.720286	0.146241	0.90639	0.124952	-0.428677	0.36204
Synpo2	ENSMUSG00000050315	ENSMUSG00000050315	0.0172968	0.993742	-1.51956	0.00972409	-0.377422	0.64694	-1.12484	0.0779623
Lrg1	ENSMUSG00000037095	ENSMUSG00000037095	0.314697	0.813219	-1.48098	0.00137995	0.191847	0.793735	-1.35813	0.0107393
Aldh2	ENSMUSG00000029455	ENSMUSG00000029455	-0.54308	0.57347	0.552592	0.340078	0.243467	0.67602	-0.233955	0.640446
Pfkfb3	ENSMUSG00000026773	ENSMUSG00000026773	-0.244357	0.844771	-0.586725	0.350236	0.0849726	0.906518	-0.916054	0.0560732
Hsd11b1	ENSMUSG00000016194	ENSMUSG00000016194	-0.0338787	0.986052	2.85033	3.4288383725894e-10	1.35761	0.0972599	1.45884	0.0150372
Psap	ENSMUSG00000004207	ENSMUSG00000004207	0.134493	0.957589	-0.685228	0.613998	0.696917	0.476935	-1.24765	0.119016
Rpl3	ENSMUSG00000060036	ENSMUSG00000060036	0.264934	0.822029	0.0540756	0.978725	-0.753316	0.208078	1.07233	0.0214737
Cox4i1	ENSMUSG00000031818	ENSMUSG00000031818	-0.293938	0.742931	0.235862	0.762346	0.550579	0.233491	-0.608655	0.0977705
Id2	ENSMUSG00000020644	ENSMUSG00000020644	0.86712	0.676364	0.373199	0.890105	-1.55762	0.184709	2.79794	0.00207246
Net1	ENSMUSG00000021215	ENSMUSG00000021215	0.116889	0.932788	2.01406	3.31622721405476e-08	0.523737	0.362112	1.60721	0.000758734
Sod3	ENSMUSG00000072941	ENSMUSG00000072941	0.0255308	0.98902	-1.18487	0.0301665	-0.191452	0.806064	-0.96789	0.0845708
Gpx3	ENSMUSG00000018339	ENSMUSG00000018339	-0.812215	0.450253	1.03301	0.0580182	0.72512	0.28288	-0.504327	0.372545
Atp5k	ENSMUSG00000050856	ENSMUSG00000050856	-0.442145	0.605027	0.496638	0.314698	0.580697	0.23462	-0.526204	0.181363
Htra3	ENSMUSG00000029096	ENSMUSG00000029096	0.103697	0.943843	-0.585031	0.351708	0.254732	0.685698	-0.736067	0.127672
Chst1	ENSMUSG00000027221	ENSMUSG00000027221	-0.37557	0.735286	0.844289	0.0721573	0.70473	0.222845	-0.23601	0.645068
Pank3	ENSMUSG00000018846	ENSMUSG00000018846	-0.242792	0.844771	0.19954	0.888575	0.291047	0.6331	-0.3343	0.518796
Rpl38	ENSMUSG00000057322	ENSMUSG00000057322	0.00734274	0.996162	-0.0985309	0.957623	-0.765672	0.194522	0.674484	0.143493
Ly6c2	ENSMUSG00000022584	ENSMUSG00000022584	2.24178	0.503106	-0.258685	0.969701	-3.49087	0.100618	5.47396	0.000802517
Gnai2	ENSMUSG00000032562	ENSMUSG00000032562	0.159182	0.814364	-0.285909	0.467416	-0.149618	0.673665	0.0228907	0.948469
Emp1	ENSMUSG00000030208	ENSMUSG00000030208	-0.150332	0.925898	-0.591112	0.451905	0.217829	0.770404	-0.959273	0.0807409
Chp1	ENSMUSG00000014077	ENSMUSG00000014077	-0.248183	0.827041	-0.205829	0.863358	0.388729	0.476935	-0.84274	0.0574556
Retnla	ENSMUSG00000061100	ENSMUSG00000061100	-0.366077	0.859074	-0.732	0.558308	0.0332914	0.976747	-1.13137	0.152681
Ghr	ENSMUSG00000055737	ENSMUSG00000055737	-0.368364	0.748061	0.111613	0.951361	0.408287	0.476935	-0.665038	0.159181
Cald1	ENSMUSG00000029761	ENSMUSG00000029761	-0.351152	0.762721	-0.216869	0.867232	0.325572	0.581683	-0.893594	0.0592919
Eif4g2	ENSMUSG00000005610	ENSMUSG00000005610	-0.301838	0.291944	-0.257312	0.138031	-0.126393	0.517308	-0.432756	0.00625286
Rps7	ENSMUSG00000061477	ENSMUSG00000061477	0.30417	0.835739	0.0162278	0.99386	-0.695813	0.326303	1.01621	0.0741643
Cox8a	ENSMUSG00000035885	ENSMUSG00000035885	-0.292949	0.847098	-0.00487002	0.99836	0.821012	0.264203	-1.11883	0.0551138
Luc7l3	ENSMUSG00000020863	ENSMUSG00000020863	0.0689758	0.944221	0.651155	0.0395213	-0.0687599	0.883323	0.78889	0.0138259
Fzd4	ENSMUSG00000049791	ENSMUSG00000049791	-0.344058	0.744542	-0.341394	0.666202	0.205448	0.719198	-0.8909	0.0389521
Me1	ENSMUSG00000032418	ENSMUSG00000032418	-0.20724	0.912633	0.432136	0.759003	1.11884	0.193415	-0.893942	0.18577
Rps8	ENSMUSG00000047675	ENSMUSG00000047675	0.224874	0.859654	0.24351	0.84176	-0.504997	0.396296	0.973381	0.0439751
G0s2	ENSMUSG00000009633	ENSMUSG00000009633	-0.388296	0.759326	-0.789325	0.179286	-0.0322648	0.966747	-1.14536	0.0276025
Nfia	ENSMUSG00000028565	ENSMUSG00000028565	-0.428511	0.630068	0.621975	0.159185	0.495269	0.317063	-0.301805	0.477866
Rpl12	ENSMUSG00000038900	ENSMUSG00000038900	0.566554	0.723101	-0.0413449	0.988417	-0.892407	0.284097	1.41762	0.0331983
Deptor	ENSMUSG00000022419	ENSMUSG00000022419	-0.159119	0.870418	0.484352	0.293557	0.806888	0.0988181	-0.481654	0.197378
Shisa5	ENSMUSG00000025647	ENSMUSG00000025647	0.761545	0.620021	0.145714	0.958569	-0.92362	0.287995	1.83088	0.00831935
Ywhag	ENSMUSG00000051391	ENSMUSG00000051391	-0.333978	0.748563	0.4773	0.418155	0.573358	0.281001	-0.430036	0.329449
Rbm25	ENSMUSG00000010608	ENSMUSG00000010608	0.0723933	0.920116	0.252327	0.503353	-0.132725	0.686306	0.457446	0.0682574
Ccl21a	ENSMUSG00000094686	ENSMUSG00000094686	6.00068	0.0787559	1.01304	0.847683	-0.950678	0.728186	7.9644	0.000217867
Col4a2	ENSMUSG00000031503	ENSMUSG00000031503	-0.078825	0.966416	-1.00372	0.102504	-0.121302	0.886186	-0.961246	0.0961621
Acly	ENSMUSG00000020917	ENSMUSG00000020917	-0.428906	0.77987	1.9492	0.000178119	1.2885	0.118348	0.231795	0.75013
Cat	ENSMUSG00000027187	ENSMUSG00000027187	-0.323348	0.785421	0.163168	0.920086	0.509389	0.384719	-0.669569	0.166308
Cp	ENSMUSG00000003617	ENSMUSG00000003617	-0.307201	0.815539	1.70135	0.000101629	1.15058	0.0988181	0.243574	0.68483
Uqcrq	ENSMUSG00000044894	ENSMUSG00000044894	-0.438047	0.636617	0.631047	0.175847	0.802337	0.13334	-0.609337	0.142981
Pde3b	ENSMUSG00000030671	ENSMUSG00000030671	-0.431491	0.657527	0.818292	0.0559673	0.735131	0.18339	-0.34833	0.440253
Enpp2	ENSMUSG00000022425	ENSMUSG00000022425	-0.368484	0.628172	0.614606	0.0822402	0.320391	0.442907	-0.0742686	0.858501
Rarres2	ENSMUSG00000009281	ENSMUSG00000009281	-0.466448	0.657527	0.624719	0.265574	0.71638	0.220368	-0.558108	0.23372
Foxp1	ENSMUSG00000030067	ENSMUSG00000030067	0.475231	0.726122	-0.0642932	0.978824	-0.677808	0.331332	1.08875	0.0526331
Acadm	ENSMUSG00000062908	ENSMUSG00000062908	-0.284842	0.851029	0.0818723	0.974673	0.970601	0.194922	-1.17357	0.0429416
Pnisr	ENSMUSG00000028248	ENSMUSG00000028248	0.301399	0.617815	0.446841	0.133232	0.0722414	0.854772	0.675999	0.013039
Mndal	ENSMUSG00000090272	ENSMUSG00000090272	0.913317	0.494955	0.296533	0.866886	-0.605266	0.448136	1.81512	0.00501857
Srsf11	ENSMUSG00000055436	ENSMUSG00000055436	0.134858	0.838352	0.459846	0.0860281	0.0446544	0.907383	0.550049	0.0319188
Dlc1	ENSMUSG00000031523	ENSMUSG00000031523	-0.195433	0.879128	0.392632	0.653078	0.431072	0.471499	-0.233873	0.670919
Ndufb3	ENSMUSG00000026032	ENSMUSG00000026032	-0.207542	0.867734	0.299869	0.763829	0.657702	0.265137	-0.565376	0.238893
Serbp1	ENSMUSG00000036371	ENSMUSG00000036371	0.0223588	0.975115	0.0427423	0.96133	-0.309309	0.253923	0.37441	0.0825282
Adrb3	ENSMUSG00000031489	ENSMUSG00000031489	-0.857176	0.569306	2.15323	0.00021289	0.988489	0.256804	0.30756	0.699407
Clu	ENSMUSG00000022037	ENSMUSG00000022037	1.71738	0.494799	0.48236	0.896948	-0.405422	0.810627	2.60516	0.0325103
Pou2f2	ENSMUSG00000008496	ENSMUSG00000008496	1.76527	0.4455	0.119594	0.98041	-0.696841	0.641278	2.5817	0.0271857
Reep5	ENSMUSG00000005873	ENSMUSG00000005873	-0.170764	0.875368	-0.370521	0.586242	0.136958	0.811281	-0.678244	0.101235
Tcap	ENSMUSG00000007877	ENSMUSG00000007877	3.47895	NA	1.28442	NA	4.76687	NA	-0.003495	NA
Kmt2e	ENSMUSG00000029004	ENSMUSG00000029004	0.242905	0.664147	0.208281	0.627046	-0.0576483	0.873912	0.508835	0.0397346
Bcl2	ENSMUSG00000057329	ENSMUSG00000057329	0.636082	0.706289	0.567127	0.668295	-1.39468	0.134992	2.59789	0.000410393
Cryab	ENSMUSG00000032060	ENSMUSG00000032060	-0.359342	0.85356	-0.922169	0.337843	0.153191	0.888705	-1.4347	0.0523055
Ddx5	ENSMUSG00000020719	ENSMUSG00000020719	0.0508662	0.939613	0.196067	0.594834	-0.248246	0.360307	0.495179	0.0260202
Ebf1	ENSMUSG00000057098	ENSMUSG00000057098	-0.189814	0.757859	0.139746	0.81382	0.0562351	0.877988	-0.106303	0.714328
Epsti1	ENSMUSG00000022014	ENSMUSG00000022014	1.38605	0.61492	0.722523	0.798656	-1.0449	0.494452	3.15348	0.0111422
Gstz1	ENSMUSG00000021033	ENSMUSG00000021033	-0.595298	0.568881	0.0732144	0.972356	0.298083	0.626989	-0.820166	0.0887618
Ywhae	ENSMUSG00000020849	ENSMUSG00000020849	-0.143608	0.837187	-0.253637	0.557133	0.222878	0.504281	-0.620123	0.0224187
Mt1	ENSMUSG00000031765	ENSMUSG00000031765	-0.357782	0.718517	-0.689541	0.128455	0.0244985	0.96887	-1.07182	0.00993106
Ephx2	ENSMUSG00000022040	ENSMUSG00000022040	-0.40675	0.797969	0.544422	0.620122	0.651669	0.404029	-0.513996	0.450292
Fstl1	ENSMUSG00000022816	ENSMUSG00000022816	0.097445	0.964569	-1.49299	0.018947	-0.476283	0.569398	-0.919267	0.177095
ENSMUSG00000120992	ENSMUSG00000120992	ENSMUSG00000120992	1.63644	0.465831	0.353453	0.927596	-0.822678	0.549652	2.81257	0.011171
Pura	ENSMUSG00000043991	ENSMUSG00000043991	-0.0504632	0.920116	0.202534	0.393809	-0.127391	0.557882	0.279461	0.11129
Palmd	ENSMUSG00000033377	ENSMUSG00000033377	-0.148276	0.917488	-0.466186	0.552559	0.329531	0.594986	-0.943994	0.0562106
Rps17	ENSMUSG00000061787	ENSMUSG00000061787	0.0449985	0.968942	-0.142271	0.895417	-0.38091	0.381007	0.283638	0.452985
Ndrg2	ENSMUSG00000004558	ENSMUSG00000004558	-0.675455	0.57347	-0.101197	0.965759	0.0718251	0.932099	-0.848476	0.129854
Ivns1abp	ENSMUSG00000023150	ENSMUSG00000023150	-0.105358	0.894121	0.784866	0.00204893	0.594332	0.11971	0.0851763	0.805331
Il7r	ENSMUSG00000003882	ENSMUSG00000003882	2.26318	0.428122	0.70237	0.853174	-2.19285	0.231485	5.1584	0.000493527
Mdh2	ENSMUSG00000019179	ENSMUSG00000019179	-0.32973	0.73698	0.456527	0.412995	0.57556	0.256804	-0.448763	0.280262
Eno3	ENSMUSG00000060600	ENSMUSG00000060600	2.98436	NA	0.70017	NA	2.8497	NA	0.834825	NA
Tmem45b	ENSMUSG00000041737	ENSMUSG00000041737	-0.601322	0.626005	0.720289	0.299454	1.06666	0.137941	-0.947692	0.0858449
Ncl	ENSMUSG00000026234	ENSMUSG00000026234	0.0987895	0.86671	-0.185032	0.634852	-0.517479	0.088556	0.431236	0.0518625
Abcd2	ENSMUSG00000055782	ENSMUSG00000055782	-0.367836	0.755644	0.111924	0.95324	0.446155	0.453634	-0.702068	0.150686
Lamp1	ENSMUSG00000031447	ENSMUSG00000031447	-0.0685091	0.931195	-0.169356	0.767976	0.298632	0.362112	-0.536497	0.0449004
Cox6b1	ENSMUSG00000036751	ENSMUSG00000036751	-0.334323	0.769821	0.185632	0.895417	0.701928	0.229567	-0.85062	0.0659108
Ldha	ENSMUSG00000063229	ENSMUSG00000063229	-0.335024	0.748061	0.541432	0.319145	0.760684	0.169235	-0.554276	0.199114
Rps18	ENSMUSG00000008668	ENSMUSG00000008668	0.186106	0.914003	-0.0965963	0.969701	-0.657385	0.37368	0.746895	0.223718
Atp5j2	ENSMUSG00000038690	ENSMUSG00000038690	-0.451002	0.509071	0.476205	0.210811	0.506288	0.222845	-0.481085	0.145217
Rpl21	ENSMUSG00000041453	ENSMUSG00000041453	0.156194	0.885172	-0.0873358	0.956968	-0.576937	0.252459	0.645796	0.108347
Hsp90b1	ENSMUSG00000020048	ENSMUSG00000020048	-0.131015	0.867734	0.163323	0.816792	-0.0868917	0.837677	0.1192	0.72869
Comt	ENSMUSG00000000326	ENSMUSG00000000326	-0.16225	0.90476	-0.575055	0.376847	0.289413	0.644672	-1.02672	0.0351308
Cox7a2	ENSMUSG00000032330	ENSMUSG00000032330	-0.410871	0.591211	0.421031	0.361084	0.634592	0.161825	-0.624433	0.0738501
Ndufb8	ENSMUSG00000025204	ENSMUSG00000025204	-0.477651	0.555299	0.42476	0.405484	0.634717	0.187357	-0.687609	0.0648074
Mcam	ENSMUSG00000032135	ENSMUSG00000032135	-0.294236	0.831544	-0.240891	0.871905	0.295637	0.675227	-0.830764	0.125375
Sdha	ENSMUSG00000021577	ENSMUSG00000021577	-0.353018	0.65144	0.72303	0.0301665	0.673182	0.128982	-0.30317	0.401793
Prdx5	ENSMUSG00000024953	ENSMUSG00000024953	-0.235946	0.847098	-0.729066	0.165818	0.123424	0.855783	-1.08844	0.0208783
Cd81	ENSMUSG00000037706	ENSMUSG00000037706	-0.110982	0.910215	-0.342842	0.516634	0.215395	0.625428	-0.669218	0.0533706
Arpc2	ENSMUSG00000006304	ENSMUSG00000006304	0.0936287	0.917488	-0.160997	0.835716	-0.504326	0.208877	0.436958	0.167278
Plpp3	ENSMUSG00000028517	ENSMUSG00000028517	-0.122092	0.9365	-0.906249	0.0959888	0.00409366	0.994289	-1.03243	0.0447415
Anxa5	ENSMUSG00000027712	ENSMUSG00000027712	-0.375634	0.692901	-0.173717	0.884144	0.352271	0.482806	-0.901622	0.028054
Prnp	ENSMUSG00000079037	ENSMUSG00000079037	-0.308043	0.788703	-0.621483	0.283271	-0.0313727	0.966088	-0.898153	0.0538792
Cdc42	ENSMUSG00000006699	ENSMUSG00000006699	-0.10359	0.831674	-0.226717	0.371391	-0.23195	0.327533	-0.0983564	0.646503
Col6a3	ENSMUSG00000048126	ENSMUSG00000048126	-0.329459	0.870733	-0.0584633	0.98603	0.431834	0.664538	-0.819756	0.299556
Rsrp1	ENSMUSG00000037266	ENSMUSG00000037266	0.281248	0.663953	0.597058	0.0318282	0.0495157	0.907544	0.82879	0.00364535
Smc4	ENSMUSG00000034349	ENSMUSG00000034349	0.610567	0.683353	0.0498737	0.98603	-0.876386	0.278658	1.53683	0.0173544
Uqcrh	ENSMUSG00000063882	ENSMUSG00000063882	-0.274981	0.666749	0.359463	0.320785	0.32668	0.34725	-0.242198	0.418965
Rps15	ENSMUSG00000063457	ENSMUSG00000063457	0.0681817	0.967917	-0.0816862	0.971695	-0.3041	0.656181	0.290595	0.622487
Atp5o ENSMUSG00000022956	ENSMUSG00000022956	ENSMUSG00000022956	-0.295084	0.733645	0.359679	0.500014	0.56434	0.212488	-0.499745	0.165884
Ndufv3	ENSMUSG00000024038	ENSMUSG00000024038	-0.406956	0.736756	0.0030565	0.998605	0.65347	0.294114	-1.05737	0.0336707
Cd209b	ENSMUSG00000065987	ENSMUSG00000065987	1.28481	0.717804	1.20996	0.649981	0.085918	0.969116	2.40886	0.105726
Cox7b	ENSMUSG00000031231	ENSMUSG00000031231	-0.271877	0.807824	0.80704	0.0835322	0.779884	0.180561	-0.244721	0.624057
Tcf4	ENSMUSG00000053477	ENSMUSG00000053477	0.197925	0.757516	-0.129555	0.846547	0.086706	0.811817	-0.0183361	0.957086
Sdhb	ENSMUSG00000009863	ENSMUSG00000009863	-0.450615	0.605027	0.829169	0.0321628	0.800832	0.124952	-0.422278	0.302306
H2bc4	ENSMUSG00000018102	ENSMUSG00000018102	-0.434811	0.760671	-0.762894	0.298076	-0.0181939	0.983042	-1.17951	0.0429416
Igf1	ENSMUSG00000020053	ENSMUSG00000020053	-0.241784	0.79506	-0.0913361	0.950234	0.0650782	0.907544	-0.398198	0.304999
Slc6a6	ENSMUSG00000030096	ENSMUSG00000030096	0.919388	0.183933	-1.08386	0.00321617	-0.331845	0.515098	0.167374	0.726469
Rpl9	ENSMUSG00000047215	ENSMUSG00000047215	0.0307307	0.982643	0.0969742	0.954834	-0.528095	0.326387	0.6558	0.132199
Klf9	ENSMUSG00000033863	ENSMUSG00000033863	-0.0774382	0.946875	0.261087	0.73198	0.35736	0.441374	-0.173711	0.685654
Lpin1	ENSMUSG00000020593	ENSMUSG00000020593	-0.281203	0.728858	0.536411	0.147651	0.354483	0.390056	-0.0992745	0.803661
Slc1a3	ENSMUSG00000005360	ENSMUSG00000005360	-0.47465	0.728068	1.44023	0.00453283	0.511431	0.461312	0.45415	0.450056
Amotl1	ENSMUSG00000013076	ENSMUSG00000013076	-0.3054	0.801184	-0.285541	0.797563	0.269003	0.675227	-0.859944	0.0795381
Eepd1	ENSMUSG00000036611	ENSMUSG00000036611	-0.516433	0.686411	-0.17653	0.926363	-0.0120564	0.98653	-0.680907	0.225137
Myh9	ENSMUSG00000022443	ENSMUSG00000022443	0.515437	0.537603	-0.398362	0.493852	-0.654241	0.194828	0.771316	0.0481326
Mt2	ENSMUSG00000031762	ENSMUSG00000031762	-0.467863	0.696938	-1.41184	0.00176976	-0.456728	0.47382	-1.42297	0.00588015
Ly6e	ENSMUSG00000022587	ENSMUSG00000022587	0.290457	0.78623	0.186283	0.879376	-0.468548	0.373422	0.945288	0.0282049
Ybx1	ENSMUSG00000028639	ENSMUSG00000028639	-0.0709164	0.868659	-0.0129666	0.985187	0.0421141	0.85769	-0.125997	0.46782
Acat1	ENSMUSG00000032047	ENSMUSG00000032047	-0.213664	0.861488	0.126091	0.943937	0.653314	0.265137	-0.740888	0.113232
Rrbp1	ENSMUSG00000027422	ENSMUSG00000027422	-0.106642	0.920735	0.00659917	0.995361	0.242248	0.605311	-0.342291	0.381735
Ptp4a2	ENSMUSG00000028788	ENSMUSG00000028788	0.0644142	0.89454	-0.0203351	0.978824	-0.0331673	0.901963	0.0772464	0.706866
Ftl1	ENSMUSG00000050708	ENSMUSG00000050708	-0.0773718	0.967917	-0.476851	0.664343	0.576668	0.436484	-1.13089	0.0594716
Cox7c	ENSMUSG00000017778	ENSMUSG00000017778	-0.305909	0.744938	0.45555	0.373637	0.788208	0.11971	-0.638567	0.0966716
Rplp2	ENSMUSG00000025508	ENSMUSG00000025508	-0.00987604	0.99556	0.0341414	0.987313	-0.20707	0.741542	0.231336	0.663471
Ucp1	ENSMUSG00000031710	ENSMUSG00000031710	0.440216	0.892433	4.8581	2.92516286921066e-07	4.33581	0.000276253	0.962501	0.453182
Laptm5	ENSMUSG00000028581	ENSMUSG00000028581	1.04576	0.529231	0.0035247	0.999163	-1.21383	0.222845	2.26312	0.00393932
Atp5e	ENSMUSG00000016252	ENSMUSG00000016252	-0.285155	0.753951	0.496451	0.283271	0.494927	0.289076	-0.283632	0.478241
Cox5a	ENSMUSG00000000088	ENSMUSG00000000088	-0.269813	0.742736	0.850292	0.00496318	0.768382	0.0931732	-0.187903	0.615263
Arpc1b	ENSMUSG00000029622	ENSMUSG00000029622	0.0972224	0.893009	-0.269154	0.500882	-0.412978	0.222845	0.241046	0.391136
Ech1	ENSMUSG00000053898	ENSMUSG00000053898	-0.463093	0.632438	-0.122793	0.93759	0.70857	0.200048	-1.29445	0.00261602
Idh1	ENSMUSG00000025950	ENSMUSG00000025950	-0.298536	0.785482	-0.331098	0.695606	0.289083	0.601639	-0.918717	0.0373999
Nfib	ENSMUSG00000008575	ENSMUSG00000008575	-0.195134	0.835722	-0.044809	0.977746	0.255544	0.573207	-0.495487	0.181513
Rpl37a	ENSMUSG00000046330	ENSMUSG00000046330	0.141499	0.929819	-0.249964	0.865642	-0.555951	0.402502	0.447486	0.437627
Top1	ENSMUSG00000070544	ENSMUSG00000070544	-0.117372	0.742791	0.0794263	0.820488	-0.0745522	0.69858	0.0366066	0.835589
Rpl18	ENSMUSG00000059070	ENSMUSG00000059070	0.285808	0.821374	-0.103171	0.958942	-0.813715	0.206817	0.996352	0.0463326
Mpc2	ENSMUSG00000026568	ENSMUSG00000026568	-0.0691271	0.967917	0.705296	0.28833	1.06013	0.126617	-0.423957	0.455524
Rock1	ENSMUSG00000024290	ENSMUSG00000024290	-0.124308	0.788859	-0.101474	0.824076	-0.238738	0.310719	0.0129564	0.957973
Ctss	ENSMUSG00000038642	ENSMUSG00000038642	0.798056	0.57347	-0.151643	0.953303	-0.676917	0.399764	1.32333	0.0437297
S100a1	ENSMUSG00000044080	ENSMUSG00000044080	-0.72091	0.498609	1.34109	0.00349586	1.01198	0.128859	-0.391803	0.478104
Hspa5	ENSMUSG00000026864	ENSMUSG00000026864	-0.218275	0.59198	-0.0359089	0.963662	-0.0736083	0.771893	-0.180576	0.355252
Ighg1	ENSMUSG00000076614	ENSMUSG00000076614	3.29077	NA	3.29481	NA	2.9292	NA	3.65638	NA
Jchain	ENSMUSG00000067149	ENSMUSG00000067149	2.96502	0.180216	0.180643	0.975508	0.578709	0.740869	2.56695	0.0497251
Xirp2	ENSMUSG00000027022	ENSMUSG00000027022	2.86672	NA	1.18357	NA	4.41537	NA	-0.365078	NA
Eif4g1	ENSMUSG00000045983	ENSMUSG00000045983	-0.157501	0.835722	0.0942734	0.926376	0.205802	0.573562	-0.269029	0.385693
Atrx	ENSMUSG00000031229	ENSMUSG00000031229	0.18783	0.811527	0.119374	0.905382	-0.483803	0.225667	0.791007	0.0118447
Ighd	ENSMUSG00000104213	ENSMUSG00000104213	3.85491	0.220249	0.263473	0.972749	-1.04819	0.651141	5.16658	0.00404682
Rpl39	ENSMUSG00000079641	ENSMUSG00000079641	-0.0222758	0.989962	0.0931084	0.968995	-1.05126	0.158108	1.12209	0.0505902
ENSMUSG00000120732	ENSMUSG00000120732	ENSMUSG00000120732	-0.226411	0.858745	-0.506972	0.468406	0.117806	0.8679	-0.851188	0.0770834
Nexn	ENSMUSG00000039103	ENSMUSG00000039103	-0.071854	0.980826	-0.892479	0.526146	0.392491	0.74788	-1.35682	0.141186
Arxes2	ENSMUSG00000048040	ENSMUSG00000048040	-0.118203	0.949489	1.12786	0.0665566	1.0501	0.180044	-0.0404441	0.958585
Fam13a	ENSMUSG00000037709	ENSMUSG00000037709	-0.0743357	0.975611	2.43075	6.53564634708893e-05	0.819424	0.360998	1.53699	0.0363255
Idh3a	ENSMUSG00000032279	ENSMUSG00000032279	-0.369995	0.749857	0.750626	0.158812	0.910592	0.142873	-0.529961	0.281226
Taldo1	ENSMUSG00000025503	ENSMUSG00000025503	-0.291741	0.759624	0.367087	0.553104	0.563839	0.249988	-0.488493	0.218533
Lcp1	ENSMUSG00000021998	ENSMUSG00000021998	0.897972	0.640018	0.1757	0.958911	-1.01429	0.333795	2.08796	0.0139039
Ankrd11	ENSMUSG00000035569	ENSMUSG00000035569	0.285815	0.604063	-0.0737462	0.935439	-0.286302	0.351616	0.498371	0.046014
Pcolce2	ENSMUSG00000015354	ENSMUSG00000015354	0.604748	0.77987	-2.80091	0.000130744	-0.633835	0.562166	-1.56233	0.0753465
Angptl4	ENSMUSG00000002289	ENSMUSG00000002289	-0.123453	0.93336	-0.17873	0.91356	0.530568	0.390601	-0.832751	0.0977188
Ndufa2	ENSMUSG00000014294	ENSMUSG00000014294	-0.455788	0.461645	0.294678	0.539174	0.387924	0.31083	-0.549033	0.0738521
Arglu1	ENSMUSG00000040459	ENSMUSG00000040459	0.0935007	0.920735	0.259728	0.664343	-0.0464963	0.925435	0.399725	0.230655
Cyb5a	ENSMUSG00000024646	ENSMUSG00000024646	-0.579668	0.504976	-0.0868982	0.958906	0.200341	0.717581	-0.866906	0.0379494
Marcks	ENSMUSG00000069662	ENSMUSG00000069662	-0.16425	0.797312	-0.291249	0.410626	0.0950664	0.787775	-0.550566	0.0323626
Ptma	ENSMUSG00000026238	ENSMUSG00000026238	0.404707	0.689945	-0.129346	0.934769	-0.776373	0.172644	1.05173	0.0162286
Rbm39	ENSMUSG00000027620	ENSMUSG00000027620	-0.140545	0.811618	0.366493	0.165743	-0.0948221	0.76676	0.32077	0.180405
Utrn	ENSMUSG00000019820	ENSMUSG00000019820	-0.0627977	0.93871	0.109583	0.894324	0.22184	0.506932	-0.175055	0.555937
Oxct1	ENSMUSG00000022186	ENSMUSG00000022186	-0.499981	0.548473	-0.133417	0.919698	-0.0169446	0.97641	-0.616453	0.113011
Uqcrc2	ENSMUSG00000030884	ENSMUSG00000030884	-0.388328	0.638889	0.973243	0.00274583	0.832057	0.0972599	-0.247142	0.536802
Ndufb9	ENSMUSG00000022354	ENSMUSG00000022354	-0.385599	0.715375	0.389974	0.599038	0.805888	0.161936	-0.801513	0.0711067
Rpl30	ENSMUSG00000058600	ENSMUSG00000058600	0.163353	0.907812	0.176592	0.914729	-0.459348	0.455072	0.799292	0.111325
St13	ENSMUSG00000022403	ENSMUSG00000022403	-0.315407	0.718263	-0.215648	0.793706	0.108819	0.834282	-0.639875	0.0797087
Rac2	ENSMUSG00000033220	ENSMUSG00000033220	2.20319	0.359982	0.0755464	0.989136	-1.52729	0.334766	3.80603	0.00311987
Atp2b4	ENSMUSG00000026463	ENSMUSG00000026463	-0.322257	0.758627	-0.523275	0.350791	0.0713142	0.911795	-0.916846	0.032748
Thy1	ENSMUSG00000032011	ENSMUSG00000032011	0.628016	0.77987	0.188721	0.958906	-1.89099	0.116828	2.70773	0.0029021
Tpr	ENSMUSG00000006005	ENSMUSG00000006005	-0.0535656	0.896465	-0.0689667	0.869266	-0.181352	0.333795	0.0588198	0.739309
Ghitm	ENSMUSG00000041028	ENSMUSG00000041028	-0.258317	0.78472	0.194315	0.837869	0.500307	0.293105	-0.564309	0.140843
Prps1	ENSMUSG00000031432	ENSMUSG00000031432	0.110232	0.941396	-0.769198	0.16983	-0.24503	0.710753	-0.413936	0.433679
Ehd2	ENSMUSG00000074364	ENSMUSG00000074364	-0.426259	0.686747	0.0188995	0.991553	0.327873	0.562166	-0.735233	0.106936
Maf	ENSMUSG00000055435	ENSMUSG00000055435	-0.118826	0.8743	-0.438484	0.173483	0.0220494	0.960859	-0.579359	0.0424041
Rock2	ENSMUSG00000020580	ENSMUSG00000020580	-0.210363	0.775928	0.0705561	0.952269	0.162483	0.67613	-0.30229	0.327292
Fads3	ENSMUSG00000024664	ENSMUSG00000024664	-0.235738	0.85508	-0.60584	0.34024	0.172925	0.798192	-1.0145	0.0379586
Trbc2	ENSMUSG00000076498	ENSMUSG00000076498	3.38228	0.251609	0.342858	0.958911	-1.90533	0.351279	5.63046	0.000833353
C4b	ENSMUSG00000073418	ENSMUSG00000073418	-0.0407507	0.969621	-0.667203	0.0395213	0.17523	0.684112	-0.883183	0.00718971
Slc25a3	ENSMUSG00000061904	ENSMUSG00000061904	-0.208622	0.638889	0.348581	0.0930222	0.365317	0.15366	-0.225357	0.265463
Srrm1	ENSMUSG00000028809	ENSMUSG00000028809	0.169186	0.616532	-0.0984518	0.760348	-0.0923909	0.63602	0.163125	0.300642
Samhd1	ENSMUSG00000027639	ENSMUSG00000027639	0.725132	0.572854	0.168336	0.938062	-0.729229	0.322995	1.6227	0.00622379
Msn	ENSMUSG00000031207	ENSMUSG00000031207	0.0859589	0.938097	-0.0883402	0.951361	-0.746833	0.124952	0.744452	0.0436247
Glb1l2	ENSMUSG00000036395	ENSMUSG00000036395	-0.404497	0.761627	-0.857938	0.156786	-0.159439	0.837677	-1.103	0.0424717
Ifitm3	ENSMUSG00000025492	ENSMUSG00000025492	0.0860048	0.925898	-0.409826	0.300995	0.0937217	0.834282	-0.417543	0.191065
Eif3a	ENSMUSG00000024991	ENSMUSG00000024991	-0.147212	0.665042	0.0488788	0.923853	-0.172602	0.351452	0.0742694	0.663193
Etfb	ENSMUSG00000004610	ENSMUSG00000004610	-0.444421	0.694027	0.625653	0.311894	0.741367	0.229042	-0.560136	0.261734
Ankrd12	ENSMUSG00000034647	ENSMUSG00000034647	0.190627	0.753696	0.184685	0.700526	-0.127576	0.69687	0.502888	0.0431311
Rbms1	ENSMUSG00000026970	ENSMUSG00000026970	0.0509435	0.939887	-0.335929	0.193426	0.016922	0.962213	-0.301907	0.187885
Kcnq1ot1	ENSMUSG00000101609	ENSMUSG00000101609	0.247846	0.748061	0.532647	0.115978	-0.0221839	0.964268	0.802677	0.0104919
Fmr1	ENSMUSG00000000838	ENSMUSG00000000838	0.0628528	0.977939	-1.23333	0.0755558	-0.227242	0.807634	-0.943238	0.164687
Sec62	ENSMUSG00000027706	ENSMUSG00000027706	-0.13719	0.749857	0.185257	0.473677	0.20356	0.350128	-0.155494	0.40528
Rtn4	ENSMUSG00000020458	ENSMUSG00000020458	-0.0608658	0.964569	0.0499739	0.978718	0.561388	0.29271	-0.57228	0.185591
Mbnl1	ENSMUSG00000027763	ENSMUSG00000027763	-0.129202	0.847098	0.104673	0.892598	-0.350603	0.276868	0.326073	0.212111
Mybpc2	ENSMUSG00000038670	ENSMUSG00000038670	4.06666	NA	0.427971	NA	3.5695	NA	0.925132	NA
Actn3	ENSMUSG00000006457	ENSMUSG00000006457	4.11397	NA	-0.390685	NA	3.79753	NA	-0.0742485	NA
Taok1	ENSMUSG00000017291	ENSMUSG00000017291	-0.272058	0.616216	-0.306859	0.333929	-0.191018	0.530513	-0.387899	0.114754
Rps15a	ENSMUSG00000008683	ENSMUSG00000008683	0.404291	0.801045	0.0626393	0.981312	-0.900427	0.267813	1.36736	0.0345993
Uqcrfs1	ENSMUSG00000038462	ENSMUSG00000038462	-0.25953	0.846441	0.96755	0.0647177	1.09329	0.10672	-0.385272	0.485593
Pdha1	ENSMUSG00000031299	ENSMUSG00000031299	-0.481203	0.587297	1.03472	0.00443611	0.907961	0.0988181	-0.354442	0.406654
Ighg2c	ENSMUSG00000076612	ENSMUSG00000076612	3.45774	0.38291	1.26308	0.7823	-0.794317	0.779807	5.51514	0.00831935
Tspo	ENSMUSG00000041736	ENSMUSG00000041736	-0.670209	0.328001	0.281004	0.696108	0.473766	0.31074	-0.862971	0.0217445
Aqp1	ENSMUSG00000004655	ENSMUSG00000004655	0.379966	0.537603	-0.139155	0.854171	0.183008	0.618469	0.0578021	0.871906
Lyve1	ENSMUSG00000030787	ENSMUSG00000030787	0.27009	0.894121	0.242533	0.923853	0.134	0.90523	0.378623	0.651993
Mef2c	ENSMUSG00000005583	ENSMUSG00000005583	0.565272	0.723101	-0.037064	0.989136	-0.396012	0.642258	0.92422	0.168935
Gimap4	ENSMUSG00000054435	ENSMUSG00000054435	1.50334	0.378997	0.146477	0.968632	-1.94784	0.100618	3.59766	0.000122956
A130071D04Rik	ENSMUSG00000104291	ENSMUSG00000104291	1.73114	0.478771	0.592493	0.845713	-1.21093	0.405757	3.53456	0.00313014
Serpine1	ENSMUSG00000037411	ENSMUSG00000037411	1.11583	0.689945	-2.2353	0.0717503	-1.07842	0.46695	-0.0410519	0.980495
Hadha	ENSMUSG00000025745	ENSMUSG00000025745	-0.157897	0.892234	0.7152	0.1262	0.950764	0.0988181	-0.393461	0.384891
Mir142hg	ENSMUSG00000084796	ENSMUSG00000084796	2.97416	0.258438	0.301423	0.959397	-1.11327	0.544687	4.38885	0.00306903
Nfix	ENSMUSG00000001911	ENSMUSG00000001911	-0.206451	0.849815	-0.252475	0.784747	0.281384	0.590885	-0.74031	0.0766081
Cebpa	ENSMUSG00000034957	ENSMUSG00000034957	-0.460191	0.646008	0.0834324	0.965224	0.319883	0.559992	-0.696642	0.115662
Dek	ENSMUSG00000021377	ENSMUSG00000021377	0.102568	0.906439	0.1502	0.852244	-0.386336	0.317472	0.639105	0.0393708
Por	ENSMUSG00000005514	ENSMUSG00000005514	-0.260036	0.811807	0.832907	0.0603717	0.866893	0.12714	-0.294022	0.538012
Sh3bgrl3	ENSMUSG00000028843	ENSMUSG00000028843	0.523793	0.720826	-0.106149	0.966509	-0.712333	0.343948	1.12998	0.0648022
Tln2	ENSMUSG00000052698	ENSMUSG00000052698	-0.457682	0.745288	-0.912417	0.152709	-0.178702	0.824363	-1.1914	0.0382382
Cav2	ENSMUSG00000000058	ENSMUSG00000000058	-0.503652	0.619564	-0.373227	0.649981	0.0763856	0.911795	-0.953265	0.0376728
Pam	ENSMUSG00000026335	ENSMUSG00000026335	0.146897	0.935335	-1.47737	0.00878163	-0.947787	0.223015	-0.382684	0.570624
Gas5	ENSMUSG00000053332	ENSMUSG00000053332	0.0658789	0.957625	-0.052354	0.975789	-0.519707	0.289076	0.533232	0.179744
Hacd2	ENSMUSG00000035376	ENSMUSG00000035376	-0.0395492	0.983	-0.402212	0.738682	0.852006	0.249686	-1.29377	0.0283305
Il2rb	ENSMUSG00000068227	ENSMUSG00000068227	1.87185	0.537603	0.188157	0.9763	-2.81231	0.12714	4.87232	0.000744126
Arid4b	ENSMUSG00000039219	ENSMUSG00000039219	0.277693	0.752205	0.191389	0.826922	-0.35417	0.423634	0.823252	0.0228021
Des	ENSMUSG00000026208	ENSMUSG00000026208	1.47097	NA	0.63883	NA	1.59788	NA	0.511923	NA
Gpd2	ENSMUSG00000026827	ENSMUSG00000026827	-0.423236	0.700445	1.69746	7.44500663434465e-06	1.18978	0.0597121	0.0844457	0.885294
Rps10	ENSMUSG00000052146	ENSMUSG00000052146	0.25418	0.866889	-0.0720294	0.977625	-0.859303	0.233491	1.04145	0.0687937
Csf1r	ENSMUSG00000024621	ENSMUSG00000024621	0.00488534	0.997878	-0.315337	0.776705	0.124643	0.8679	-0.435095	0.420364
Ndufa10	ENSMUSG00000026260	ENSMUSG00000026260	-0.365308	0.67861	0.720612	0.0657501	0.727275	0.143002	-0.37197	0.352643
Nid1	ENSMUSG00000005397	ENSMUSG00000005397	-0.128679	0.931195	-0.296838	0.79311	0.488457	0.429228	-0.913974	0.0687609
Calr	ENSMUSG00000003814	ENSMUSG00000003814	-0.183239	0.731475	0.0283571	0.976964	0.0135546	0.967117	-0.168437	0.475462
Csad	ENSMUSG00000023044	ENSMUSG00000023044	-0.295275	0.788703	0.512624	0.396013	0.576813	0.299167	-0.359465	0.447788
Fkbp1a	ENSMUSG00000032966	ENSMUSG00000032966	-0.346035	0.657527	-0.33338	0.522739	0.0654777	0.897132	-0.744893	0.0291664
Tkt	ENSMUSG00000021957	ENSMUSG00000021957	-0.661811	0.522816	1.15842	0.0106055	0.755256	0.225377	-0.258647	0.638993
Baz1a	ENSMUSG00000035021	ENSMUSG00000035021	0.216962	0.866855	0.39173	0.657574	-0.554149	0.353915	1.16284	0.0173195
Ms4a6b	ENSMUSG00000024677	ENSMUSG00000024677	0.847178	0.764014	0.0527941	0.989917	-2.13048	0.153687	3.03045	0.00852695
Cs	ENSMUSG00000005683	ENSMUSG00000005683	-0.301336	0.74739	0.689975	0.0822797	0.797777	0.116702	-0.409138	0.298496
Rnf11	ENSMUSG00000028557	ENSMUSG00000028557	-0.351205	0.77987	-0.507129	0.506147	0.185887	0.790118	-1.04422	0.0391487
Cyp2e1	ENSMUSG00000025479	ENSMUSG00000025479	-0.536395	0.867231	0.0974757	0.985138	-0.0479403	0.978	-0.390979	0.784536
Myh1	ENSMUSG00000056328	ENSMUSG00000056328	-1.41066	NA	5.50747	NA	5.81301	NA	-1.71621	NA
Rgcc	ENSMUSG00000022018	ENSMUSG00000022018	-0.483925	0.605027	0.387109	0.579056	0.608184	0.257093	-0.704999	0.0993106
Il2rg	ENSMUSG00000031304	ENSMUSG00000031304	2.29399	0.371413	0.283611	0.958569	-1.5824	0.341105	4.16	0.0021481
Rplp0	ENSMUSG00000067274	ENSMUSG00000067274	0.174658	0.91029	0.056162	0.98041	-0.493775	0.462575	0.724594	0.191065
Cxcl13	ENSMUSG00000023078	ENSMUSG00000023078	2.52292	0.362233	1.55383	0.467469	0.299389	0.890819	3.77736	0.0103531
Pomp	ENSMUSG00000029649	ENSMUSG00000029649	-0.275906	0.55575	-0.154707	0.717515	-0.189264	0.476514	-0.241349	0.276801
Acox1	ENSMUSG00000020777	ENSMUSG00000020777	-0.30733	0.790722	0.411476	0.602627	0.659932	0.265137	-0.555786	0.248797
Acaa2	ENSMUSG00000036880	ENSMUSG00000036880	-0.417725	0.657527	0.766739	0.069879	1.0202	0.0638983	-0.67119	0.103497
Grina	ENSMUSG00000022564	ENSMUSG00000022564	-0.331307	0.722237	-0.189223	0.850215	0.0312209	0.959208	-0.551752	0.160203
Prrc2c	ENSMUSG00000040225	ENSMUSG00000040225	0.20574	0.806144	0.178675	0.826598	-0.34295	0.403586	0.727365	0.0308792
Cidea	ENSMUSG00000024526	ENSMUSG00000024526	-0.499667	0.831898	3.45797	2.25943595192079e-06	2.60571	0.0255903	0.352589	0.741825
Pdhb	ENSMUSG00000021748	ENSMUSG00000021748	-0.368254	0.75564	1.14076	0.0107604	0.914767	0.143888	-0.142264	0.805254
Ifi203	ENSMUSG00000039997	ENSMUSG00000039997	0.715399	0.619564	0.234114	0.912551	-0.789948	0.328205	1.73946	0.00754503
Qk	ENSMUSG00000062078	ENSMUSG00000062078	-0.13972	0.876856	-0.10443	0.930399	0.352626	0.399565	-0.596776	0.0807405
Ndufa6	ENSMUSG00000022450	ENSMUSG00000022450	-0.182864	0.831674	0.564131	0.121026	0.558491	0.195789	-0.177224	0.639022
Slc48a1	ENSMUSG00000081534	ENSMUSG00000081534	-0.085095	0.957523	-1.14842	0.0146064	-0.133327	0.854777	-1.10018	0.0291069
Ifi30	ENSMUSG00000031838	ENSMUSG00000031838	0.900962	0.593294	0.386071	0.844313	-0.327449	0.752372	1.61448	0.0372724
Wwtr1	ENSMUSG00000027803	ENSMUSG00000027803	-0.180179	0.887866	-0.761386	0.139654	0.0932762	0.893781	-1.03484	0.0280522
Nfic	ENSMUSG00000055053	ENSMUSG00000055053	-0.0972861	0.928813	-0.0717498	0.962102	0.190999	0.69319	-0.360035	0.350072
Hspb8	ENSMUSG00000041548	ENSMUSG00000041548	-0.418037	0.797502	0.11648	0.966117	0.194493	0.834783	-0.49605	0.480891
Rps23	ENSMUSG00000049517	ENSMUSG00000049517	0.298332	0.847098	0.137983	0.95324	-0.385941	0.606607	0.822256	0.173624
Thoc2	ENSMUSG00000037475	ENSMUSG00000037475	-0.0391514	0.955924	0.16511	0.697501	-0.22686	0.401433	0.352818	0.111401
Snord13	ENSMUSG00000088252	ENSMUSG00000088252	0.541553	0.77987	0.322868	0.890245	-1.08945	0.268818	1.95387	0.0129088
Cox8b	ENSMUSG00000025488	ENSMUSG00000025488	0.235423	0.945427	2.74756	0.00661592	2.23767	0.125465	0.745311	0.540056
Serpina3n	ENSMUSG00000021091	ENSMUSG00000021091	-0.109597	0.954197	-1.30833	0.0210865	-0.687887	0.34725	-0.730041	0.229176
Rhoa	ENSMUSG00000007815	ENSMUSG00000007815	-0.0859347	0.872231	-0.454563	0.0180216	-0.304647	0.233491	-0.235851	0.25714
Prdx1	ENSMUSG00000028691	ENSMUSG00000028691	-0.313228	0.592171	-0.146613	0.818734	0.116628	0.745507	-0.576469	0.0321187
Pea15a	ENSMUSG00000013698	ENSMUSG00000013698	0.0794161	0.946875	-1.26595	8.72715671956178e-05	-0.427009	0.369033	-0.759525	0.0499734
Uqcrb	ENSMUSG00000021520	ENSMUSG00000021520	-0.351454	0.724573	0.707117	0.113034	0.87569	0.111949	-0.520026	0.218428
Lbp	ENSMUSG00000016024	ENSMUSG00000016024	0.159277	0.946875	-2.17709	0.00137647	-1.02205	0.296863	-0.99576	0.211615
Kmt2a	ENSMUSG00000002028	ENSMUSG00000002028	0.630906	0.500511	-0.0162537	0.993305	-0.543599	0.331332	1.15825	0.0101161
B3galt2	ENSMUSG00000033849	ENSMUSG00000033849	-0.240711	0.874249	0.344473	0.788679	0.690966	0.333795	-0.587204	0.327049
Tenm4	ENSMUSG00000048078	ENSMUSG00000048078	-0.395494	0.77924	-0.669135	0.378353	-0.382453	0.590381	-0.682176	0.239418
Srgn	ENSMUSG00000020077	ENSMUSG00000020077	0.960958	0.461645	0.0114977	0.995361	-0.557041	0.483055	1.5295	0.0184263
Cd1d1	ENSMUSG00000028076	ENSMUSG00000028076	-0.221111	0.868725	-0.207594	0.890241	0.530536	0.393095	-0.959241	0.0574556
Mdh1	ENSMUSG00000020321	ENSMUSG00000020321	-0.447164	0.635552	0.517962	0.343015	0.688219	0.20216	-0.617421	0.145199
Tmem176b	ENSMUSG00000029810	ENSMUSG00000029810	0.100642	0.94435	0.0573415	0.977746	0.391169	0.498314	-0.233185	0.661171
Prdx6	ENSMUSG00000026701	ENSMUSG00000026701	-0.450013	0.605027	0.0302138	0.98603	0.108009	0.850082	-0.527808	0.189462
Npm1	ENSMUSG00000057113	ENSMUSG00000057113	0.109602	0.928813	0.102727	0.949797	-0.809498	0.132282	1.02183	0.0138436
Acp5	ENSMUSG00000001348	ENSMUSG00000001348	-0.325417	0.735286	-0.0261209	0.987987	0.348001	0.473997	-0.699539	0.0755969
Tln1	ENSMUSG00000028465	ENSMUSG00000028465	0.1221	0.849737	-0.508598	0.0360659	-0.419803	0.188565	0.0333044	0.915064
Tpt1	ENSMUSG00000060126	ENSMUSG00000060126	0.243929	0.844771	0.216611	0.869646	-0.0849864	0.906407	0.545526	0.266453
Ybx3	ENSMUSG00000030189	ENSMUSG00000030189	-0.0618317	0.965153	0.551113	0.33246	0.592205	0.281773	-0.102924	0.848147
Tmbim6	ENSMUSG00000023010	ENSMUSG00000023010	-0.0936607	0.871879	0.121437	0.815487	0.274888	0.317435	-0.247111	0.275553
Sell	ENSMUSG00000026581	ENSMUSG00000026581	3.96666	0.249054	0.423312	0.956494	-1.76301	0.456905	6.15297	0.00147535
Stat1	ENSMUSG00000026104	ENSMUSG00000026104	0.681265	0.605027	0.414489	0.734351	-0.765236	0.306239	1.86099	0.00199852
Grn	ENSMUSG00000034708	ENSMUSG00000034708	-0.246076	0.73194	-0.192648	0.756603	-0.0751106	0.861534	-0.363613	0.227368
Hspb6	ENSMUSG00000036854	ENSMUSG00000036854	-0.54407	0.807036	-0.600239	0.745754	1.00542	0.3577	-2.14973	0.0161499
Sult1a1	ENSMUSG00000030711	ENSMUSG00000030711	-0.420034	0.691887	1.23637	0.0018958	0.898807	0.127316	-0.0824689	0.884323
Prkcb	ENSMUSG00000052889	ENSMUSG00000052889	1.34043	0.470235	0.236764	0.946465	-0.951858	0.397259	2.52905	0.00568822
Tmem50a	ENSMUSG00000028822	ENSMUSG00000028822	-0.0244744	0.966997	-0.236976	0.304055	-0.225142	0.321988	-0.0363086	0.872698
Mtdh	ENSMUSG00000022255	ENSMUSG00000022255	0.103046	0.788703	-0.114283	0.708533	-0.11867	0.540822	0.107433	0.527285
Cnn2	ENSMUSG00000004665	ENSMUSG00000004665	0.685688	0.73698	0.118817	0.974444	-1.23796	0.241809	2.04246	0.0151743
Sod2	ENSMUSG00000006818	ENSMUSG00000006818	-0.28233	0.806144	-0.124917	0.943914	0.497839	0.379359	-0.905086	0.0497745
Rpl17	ENSMUSG00000062328	ENSMUSG00000062328	0.353747	0.802965	0.230814	0.894821	-0.52489	0.456186	1.10945	0.0525858
Cluh	ENSMUSG00000020741	ENSMUSG00000020741	-0.374846	0.665841	-0.0308728	0.985138	0.154897	0.765986	-0.560616	0.148133
Rpl18a	ENSMUSG00000045128	ENSMUSG00000045128	0.423365	0.788703	-0.269998	0.886796	-0.858593	0.284794	1.01196	0.11574
Pim3	ENSMUSG00000035828	ENSMUSG00000035828	-0.244554	0.769539	0.249948	0.703019	0.349518	0.398986	-0.344125	0.327049
Anxa1	ENSMUSG00000024659	ENSMUSG00000024659	-0.336003	0.826079	0.301336	0.841871	0.317242	0.686306	-0.35191	0.596638
Eif5	ENSMUSG00000021282	ENSMUSG00000021282	-0.253497	0.511499	-0.0161662	0.983221	0.0356393	0.896978	-0.305303	0.0992448
Prxl2a	ENSMUSG00000021792	ENSMUSG00000021792	-0.247402	0.863898	0.385825	0.727582	0.849997	0.222932	-0.711574	0.202034
Rpsa	ENSMUSG00000032518	ENSMUSG00000032518	0.180061	0.907203	0.525624	0.53642	-0.416226	0.539768	1.12191	0.0400649
Ubb	ENSMUSG00000019505	ENSMUSG00000019505	-0.0548259	0.927554	-0.12222	0.789422	0.0491403	0.870594	-0.226187	0.284721
Gnai1	ENSMUSG00000057614	ENSMUSG00000057614	-0.536255	0.591855	0.124377	0.943228	0.476785	0.397368	-0.888663	0.0520374
Eif5b	ENSMUSG00000026083	ENSMUSG00000026083	-0.142682	0.663953	0.063375	0.876473	-0.0512555	0.798192	-0.0280513	0.876014
Ccdc88a	ENSMUSG00000032740	ENSMUSG00000032740	0.228004	0.831076	0.169167	0.893208	-0.146705	0.79935	0.543876	0.198841
Bptf	ENSMUSG00000040481	ENSMUSG00000040481	0.276339	0.690289	-0.0626082	0.958569	-0.390399	0.295364	0.60413	0.0427965
Nkg7	ENSMUSG00000004612	ENSMUSG00000004612	2.32151	0.435172	-0.0244609	0.995784	-3.19797	0.10672	5.49501	0.00038141
Rbp4	ENSMUSG00000024990	ENSMUSG00000024990	-0.920371	0.435172	0.822299	0.259498	0.765251	0.305941	-0.863323	0.154446
Cd63	ENSMUSG00000025351	ENSMUSG00000025351	-0.192106	0.784219	-0.278286	0.517413	0.0781697	0.847245	-0.548561	0.0515032
Hspa9	ENSMUSG00000024359	ENSMUSG00000024359	-0.305301	0.695488	0.422088	0.32965	0.42548	0.308653	-0.308694	0.381603
Macf1	ENSMUSG00000028649	ENSMUSG00000028649	0.550183	0.57347	-0.129691	0.93759	-0.760181	0.193942	1.18067	0.00912984
Hnrnpa2b1	ENSMUSG00000004980	ENSMUSG00000004980	-0.0543433	0.928955	0.424554	0.0360659	-0.0142809	0.965171	0.384492	0.0622965
Tmem134	ENSMUSG00000024845	ENSMUSG00000024845	-0.484788	0.322107	0.71314	0.00274536	0.201	0.546712	0.0273523	0.937508
Bnip3	ENSMUSG00000078566	ENSMUSG00000078566	-0.14215	0.912633	0.117013	0.946888	0.730088	0.211068	-0.755225	0.0984191
Coro1a	ENSMUSG00000030707	ENSMUSG00000030707	1.85274	0.457053	0.198198	0.969742	-1.37611	0.363127	3.42705	0.00565702
Lmo4	ENSMUSG00000028266	ENSMUSG00000028266	-0.183741	0.849737	-0.164721	0.87349	0.122742	0.812451	-0.471204	0.21321
Nudt4	ENSMUSG00000020029	ENSMUSG00000020029	-0.338792	0.718263	-0.480913	0.349497	0.00247365	0.995419	-0.822179	0.0364529
Bcap31	ENSMUSG00000002015	ENSMUSG00000002015	-0.219009	0.846322	-0.306414	0.724948	0.132624	0.827805	-0.658047	0.131311
Iqgap1	ENSMUSG00000030536	ENSMUSG00000030536	0.157603	0.83796	-0.483403	0.139913	-0.345641	0.346208	0.0198414	0.959192
Plin2	ENSMUSG00000028494	ENSMUSG00000028494	-0.0484447	0.978568	0.417482	0.670791	0.570888	0.381156	-0.20185	0.7445
Serpina3c	ENSMUSG00000066361	ENSMUSG00000066361	-0.202505	0.890894	-0.896271	0.134608	-0.216313	0.77126	-0.882464	0.107735
Hdac7	ENSMUSG00000022475	ENSMUSG00000022475	0.343572	0.776913	0.0714706	0.972817	-0.863354	0.17542	1.2784	0.00880443
Cd47	ENSMUSG00000055447	ENSMUSG00000055447	0.189704	0.754842	0.141817	0.805784	-0.213913	0.482462	0.545435	0.0286649
Gm2682	ENSMUSG00000115681	ENSMUSG00000115681	2.81151	0.330581	0.112719	0.987626	-2.10374	0.287538	5.02797	0.00147571
Zfp318	ENSMUSG00000015597	ENSMUSG00000015597	0.534051	0.686411	0.179997	0.927926	-0.602537	0.38924	1.31658	0.0211432
Pygl	ENSMUSG00000021069	ENSMUSG00000021069	-0.887286	0.394122	1.24624	0.0140821	1.079	0.126617	-0.720049	0.191323
Pik3cd	ENSMUSG00000039936	ENSMUSG00000039936	1.54703	0.510836	0.151695	0.975789	-1.56444	0.267922	3.26317	0.00381453
Capns1	ENSMUSG00000001794	ENSMUSG00000001794	-0.317861	0.596387	-0.156697	0.806013	0.287697	0.395188	-0.762255	0.00558405
Adh1	ENSMUSG00000074207	ENSMUSG00000074207	-0.231923	0.791695	0.484926	0.2661	0.699611	0.130313	-0.446608	0.218935
Palld	ENSMUSG00000058056	ENSMUSG00000058056	-0.0957234	0.957589	-1.64355	0.000699216	-0.575559	0.405993	-1.16371	0.0402963
Ppp2r5a	ENSMUSG00000026626	ENSMUSG00000026626	-0.271215	0.803027	0.33944	0.682046	0.480163	0.37326	-0.411938	0.371758
Fyb	ENSMUSG00000022148	ENSMUSG00000022148	0.776812	0.655887	0.284318	0.907198	-0.834657	0.368224	1.89579	0.0121893
Rps9	ENSMUSG00000006333	ENSMUSG00000006333	0.173608	0.899283	-0.0033913	0.998421	-0.511149	0.403511	0.681366	0.180224
Akr1a1	ENSMUSG00000028692	ENSMUSG00000028692	-0.129515	0.848667	-0.179205	0.735863	0.227749	0.476939	-0.536469	0.0397125
Wnk1	ENSMUSG00000045962	ENSMUSG00000045962	-0.0819493	0.809527	-0.0435861	0.926376	-0.184009	0.280438	0.0584737	0.708927
Mylk	ENSMUSG00000022836	ENSMUSG00000022836	-0.18823	0.856406	-0.931403	0.0103033	-0.21162	0.680849	-0.908013	0.0212877
Sh3pxd2a	ENSMUSG00000053617	ENSMUSG00000053617	-0.379337	0.735609	-0.697727	0.183934	-0.144703	0.823158	-0.93236	0.0432456
Orm1	ENSMUSG00000039196	ENSMUSG00000039196	-0.361659	0.85874	-0.585135	0.688848	0.181024	0.873294	-1.12782	0.146333
Dynll2	ENSMUSG00000020483	ENSMUSG00000020483	-0.318387	0.749067	-0.506308	0.337872	0.0385877	0.951731	-0.863283	0.033875
Gstm1	ENSMUSG00000058135	ENSMUSG00000058135	-0.284107	0.77987	-0.383593	0.559571	0.299669	0.557176	-0.967369	0.0186718
Oxtr	ENSMUSG00000049112	ENSMUSG00000049112	0.367669	0.919121	-4.11574	7.51070383973595e-05	-2.19699	0.178932	-1.55108	0.223297
Cd151	ENSMUSG00000025510	ENSMUSG00000025510	-0.366044	0.763766	-0.178383	0.912551	0.538999	0.376747	-1.08343	0.0297069
Arhgap45	ENSMUSG00000035697	ENSMUSG00000035697	2.14439	0.359982	-0.0377708	0.993778	-1.28376	0.399771	3.39037	0.00657544
Rpl27a	ENSMUSG00000046364	ENSMUSG00000046364	-0.000211389	0.99982	-0.0478537	0.980357	-0.827432	0.155357	0.779367	0.0825282
Sub1	ENSMUSG00000022205	ENSMUSG00000022205	-0.0104243	0.98929	-0.297904	0.330154	-0.595375	0.0601234	0.287047	0.235487
Arhgap29	ENSMUSG00000039831	ENSMUSG00000039831	-0.162085	0.896253	-0.444499	0.529939	-0.0198319	0.976419	-0.586752	0.207329
Decr1	ENSMUSG00000028223	ENSMUSG00000028223	-0.391213	0.755779	0.307441	0.788653	0.812359	0.215931	-0.896131	0.081732
Irf8	ENSMUSG00000041515	ENSMUSG00000041515	0.960739	0.702188	0.114431	0.980357	-0.895942	0.495769	1.97111	0.0651704
Ly6d	ENSMUSG00000034634	ENSMUSG00000034634	4.44426	0.098908	0.262321	0.972594	-1.17519	0.591085	5.88177	0.000921334
ENSMUSG00000121179	ENSMUSG00000121179	ENSMUSG00000121179	0.559925	0.764106	-1.29335	0.115978	-0.139478	0.904076	-0.593943	0.46782
Pltp	ENSMUSG00000017754	ENSMUSG00000017754	0.0696648	0.955075	-0.947212	0.00778938	0.139791	0.794286	-1.01734	0.00891107
Ppp3ca	ENSMUSG00000028161	ENSMUSG00000028161	0.176768	0.735286	-0.129881	0.78177	-0.219488	0.401442	0.266375	0.221304
Hspa8	ENSMUSG00000015656	ENSMUSG00000015656	0.128242	0.941462	0.673659	0.391657	-0.529583	0.458216	1.33148	0.0222182
Dgka	ENSMUSG00000025357	ENSMUSG00000025357	1.60559	0.354953	0.0587532	0.988037	-1.07224	0.346208	2.73659	0.00317992
Pink1	ENSMUSG00000028756	ENSMUSG00000028756	-0.359278	0.605027	-0.220668	0.73198	0.224213	0.571212	-0.804159	0.0112598
Tomm7	ENSMUSG00000028998	ENSMUSG00000028998	-0.341234	0.529235	0.287028	0.419608	0.364773	0.256804	-0.418978	0.102558
Itgb1	ENSMUSG00000025809	ENSMUSG00000025809	-0.141639	0.839886	-0.485624	0.0892266	-0.146133	0.68196	-0.48113	0.0771577
Ctnnb1	ENSMUSG00000006932	ENSMUSG00000006932	-0.00497301	0.994735	-0.327018	0.180711	-0.0697669	0.816829	-0.262224	0.232983
Cotl1	ENSMUSG00000031827	ENSMUSG00000031827	0.835027	0.624778	-0.287522	0.906474	-1.48235	0.135088	2.02986	0.00795107
Slc25a1	ENSMUSG00000003528	ENSMUSG00000003528	-0.201089	0.919338	0.669192	0.52777	1.39511	0.123675	-0.927006	0.184248
Sf3b1	ENSMUSG00000025982	ENSMUSG00000025982	0.133684	0.838352	0.0540942	0.958065	-0.263338	0.397944	0.451116	0.0753235
Car5b	ENSMUSG00000031373	ENSMUSG00000031373	-0.498996	0.642476	0.779311	0.134093	0.698336	0.244512	-0.418022	0.404665
Uqcr10	ENSMUSG00000059534	ENSMUSG00000059534	-0.437864	0.605027	0.32499	0.624034	0.580254	0.231485	-0.693128	0.0715134
Apol6	ENSMUSG00000033576	ENSMUSG00000033576	-0.366269	0.695065	0.00447203	0.998056	0.335283	0.498112	-0.697081	0.0830189
C1qb	ENSMUSG00000036905	ENSMUSG00000036905	-0.32474	0.763124	-0.217375	0.845906	0.136963	0.823956	-0.679078	0.123722
Amy1	ENSMUSG00000074264	ENSMUSG00000074264	-0.6236	0.552641	0.78287	0.142622	1.07367	0.0988181	-0.914396	0.0595709
Rbbp6	ENSMUSG00000030779	ENSMUSG00000030779	0.180574	0.811807	0.234024	0.682156	-0.218996	0.562166	0.633594	0.037181
Smim10l1	ENSMUSG00000072704	ENSMUSG00000072704	-0.384744	0.679865	-0.02033	0.989917	0.375082	0.45156	-0.780156	0.0535737
Rpl36	ENSMUSG00000057863	ENSMUSG00000057863	0.0531852	0.972047	-0.0631599	0.975789	-0.423487	0.463639	0.413512	0.403352
Nipbl	ENSMUSG00000022141	ENSMUSG00000022141	0.154877	0.786344	0.00649877	0.99386	-0.235723	0.399912	0.397098	0.0830942
Eif4ebp1	ENSMUSG00000031490	ENSMUSG00000031490	-0.416459	0.731972	0.29686	0.791435	0.88313	0.1766	-1.00273	0.0449462
Mrps6	ENSMUSG00000039680	ENSMUSG00000039680	-0.517741	0.676102	-0.487265	0.58289	-0.0683974	0.933843	-0.936608	0.0831184
Hint1	ENSMUSG00000020267	ENSMUSG00000020267	-0.150596	0.802965	0.228387	0.557551	0.141657	0.654203	-0.0638663	0.82837
Kif1b	ENSMUSG00000063077	ENSMUSG00000063077	-0.0492881	0.969261	-0.0412294	0.980357	0.394411	0.409103	-0.484929	0.223738
Ube2r2	ENSMUSG00000036241	ENSMUSG00000036241	-0.261496	0.663953	-0.272039	0.489356	0.160502	0.637226	-0.694038	0.00891107
Zeb2	ENSMUSG00000026872	ENSMUSG00000026872	-0.469743	0.605027	-0.362353	0.599639	0.00739639	0.989136	-0.839492	0.0419656
Akap13	ENSMUSG00000066406	ENSMUSG00000066406	0.312526	0.707785	-0.0297303	0.984137	-0.45474	0.302515	0.737536	0.0374339
Satb1	ENSMUSG00000023927	ENSMUSG00000023927	1.34604	0.570947	0.243308	0.955213	-1.59653	0.247565	3.18588	0.00368921
Tax1bp1	ENSMUSG00000004535	ENSMUSG00000004535	-0.148712	0.753618	0.0560849	0.937441	0.0536204	0.847807	-0.146247	0.483373
Cyb5b	ENSMUSG00000031924	ENSMUSG00000031924	-0.199849	0.884806	-0.649957	0.322608	-0.023227	0.975637	-0.826579	0.107584
Map1lc3a	ENSMUSG00000027602	ENSMUSG00000027602	-0.352918	0.77987	-0.286053	0.809993	0.702569	0.272517	-1.34154	0.00851816
Rtn3	ENSMUSG00000024758	ENSMUSG00000024758	-0.0650827	0.949042	-0.369462	0.414943	0.129012	0.771893	-0.563556	0.0855244
Ifngr1	ENSMUSG00000020009	ENSMUSG00000020009	-0.319862	0.566197	0.310885	0.357542	-0.00678734	0.984417	-0.00218964	0.995498
Dusp3	ENSMUSG00000003518	ENSMUSG00000003518	-0.20404	0.849737	-0.402619	0.527185	0.275669	0.594132	-0.882329	0.0329055
Vcp	ENSMUSG00000028452	ENSMUSG00000028452	-0.228744	0.570371	0.155718	0.632646	0.0769155	0.759348	-0.149942	0.449376
Septin7	ENSMUSG00000001833	ENSMUSG00000001833	-0.268588	0.569987	-0.245034	0.419346	-0.232177	0.386358	-0.281445	0.204576
Ak2	ENSMUSG00000028792	ENSMUSG00000028792	-0.306435	0.718263	0.201688	0.806828	0.36592	0.399764	-0.470667	0.191872
Hibadh	ENSMUSG00000029776	ENSMUSG00000029776	-0.300883	0.801045	0.294262	0.780418	0.775866	0.208877	-0.782486	0.104872
Nucks1	ENSMUSG00000026434	ENSMUSG00000026434	-0.0668629	0.859389	0.0740423	0.835264	-0.279535	0.132282	0.286715	0.0453409
Apcdd1	ENSMUSG00000071847	ENSMUSG00000071847	-0.543557	0.591318	-0.137097	0.934769	0.187104	0.765237	-0.867758	0.0607089
Rps2	ENSMUSG00000044533	ENSMUSG00000044533	0.140539	0.921582	0.123261	0.949127	-0.187848	0.781506	0.451647	0.385762
Ubd	ENSMUSG00000035186	ENSMUSG00000035186	0.365279	0.857494	-1.95506	0.00489908	-1.13985	0.241743	-0.449927	0.598664
Lgals3	ENSMUSG00000050335	ENSMUSG00000050335	0.233609	0.844771	-1.1044	0.00878163	-0.468626	0.403169	-0.402168	0.405646
Ddb1	ENSMUSG00000024740	ENSMUSG00000024740	-0.147148	0.814364	-0.393072	0.160302	-0.0593699	0.872356	-0.48085	0.0550659
Rnase4	ENSMUSG00000021876	ENSMUSG00000021876	-0.0560081	0.971134	-0.806365	0.115028	-0.0582702	0.936549	-0.804103	0.0906743
Pgrmc2	ENSMUSG00000049940	ENSMUSG00000049940	-0.334522	0.718411	0.155966	0.895417	0.286255	0.553045	-0.464811	0.242135
Col15a1	ENSMUSG00000028339	ENSMUSG00000028339	-0.183613	0.907513	-0.253414	0.869646	0.150464	0.852401	-0.587491	0.310232
Arhgdib	ENSMUSG00000030220	ENSMUSG00000030220	1.01203	0.606354	0.0420493	0.989917	-1.27722	0.256804	2.3313	0.00927626
Ssb	ENSMUSG00000068882	ENSMUSG00000068882	-0.130349	0.763766	0.0700313	0.896948	-0.280902	0.212238	0.220585	0.219803
Arl4a	ENSMUSG00000047446	ENSMUSG00000047446	-0.591963	0.569987	0.201973	0.887513	0.250432	0.691647	-0.640422	0.190124
Kif5b	ENSMUSG00000006740	ENSMUSG00000006740	-0.14014	0.80958	-0.104207	0.872029	0.111567	0.718745	-0.355914	0.130541
Gdi2	ENSMUSG00000021218	ENSMUSG00000021218	-0.234534	0.476215	0.148345	0.571883	0.181681	0.358539	-0.26787	0.0979286
Tmem120a	ENSMUSG00000039886	ENSMUSG00000039886	-0.227729	0.88842	0.310656	0.833273	1.05796	0.174916	-0.975033	0.103465
Ndufc2	ENSMUSG00000030647	ENSMUSG00000030647	-0.209571	0.788859	0.377725	0.374006	0.502445	0.215942	-0.33429	0.31095
Atp5mpl	ENSMUSG00000021290	ENSMUSG00000021290	-0.292835	0.657527	0.452601	0.158758	0.500176	0.181655	-0.34041	0.248184
Serp1	ENSMUSG00000027808	ENSMUSG00000027808	-0.0779484	0.939805	0.561911	0.132627	-0.198084	0.654203	0.682048	0.0457592
Cr2	ENSMUSG00000026616	ENSMUSG00000026616	3.64601	0.300047	0.960978	0.847167	-0.517346	0.854777	5.12434	0.00880443
Clic4	ENSMUSG00000037242	ENSMUSG00000037242	-0.0729347	0.934423	-0.318644	0.462159	0.189793	0.619689	-0.581371	0.0528355
Ggnbp2	ENSMUSG00000020530	ENSMUSG00000020530	-0.212817	0.477351	0.227821	0.165743	-0.0229429	0.918704	0.037947	0.830042
Bclaf1	ENSMUSG00000037608	ENSMUSG00000037608	0.228736	0.73539	0.116895	0.886546	-0.232482	0.495769	0.578113	0.0373999
Ifrd1	ENSMUSG00000001627	ENSMUSG00000001627	-0.0587445	0.961464	-0.368291	0.508916	0.0247452	0.966088	-0.451781	0.229639
Cd164	ENSMUSG00000019818	ENSMUSG00000019818	-0.327978	0.664111	-0.205409	0.778798	0.0506829	0.919955	-0.58407	0.0800917
Ffar2	ENSMUSG00000051314	ENSMUSG00000051314	-0.15553	0.892234	0.232845	0.817974	0.367695	0.480262	-0.29038	0.530306
Prpf4b	ENSMUSG00000021413	ENSMUSG00000021413	0.210507	0.762652	0.220445	0.678601	-0.240407	0.490106	0.671358	0.0181464
Apobec3	ENSMUSG00000009585	ENSMUSG00000009585	1.84057	0.36706	0.304654	0.939349	-0.85954	0.519396	3.00476	0.00551275
Ndufa5	ENSMUSG00000023089	ENSMUSG00000023089	-0.391924	0.619564	0.449368	0.32811	0.640017	0.168615	-0.582574	0.103043
Cd37	ENSMUSG00000030798	ENSMUSG00000030798	2.03276	0.408598	0.283002	0.954834	-0.958828	0.541748	3.27459	0.00956116
Akap12	ENSMUSG00000038587	ENSMUSG00000038587	-0.350846	0.762804	-0.468544	0.51672	-0.0115085	0.985494	-0.807882	0.0884586
Mtch2	ENSMUSG00000027282	ENSMUSG00000027282	-0.50001	0.591643	0.52487	0.343724	0.580267	0.277586	-0.555407	0.199114
Tap1	ENSMUSG00000037321	ENSMUSG00000037321	0.660302	0.683953	0.538835	0.682046	-0.851033	0.327349	2.05017	0.0033633
Cltc	ENSMUSG00000047126	ENSMUSG00000047126	-0.178094	0.654142	-0.0785671	0.869646	-0.0367391	0.884986	-0.219922	0.212577
Ccl6	ENSMUSG00000018927	ENSMUSG00000018927	-0.187138	0.931363	-0.407779	0.813502	0.427394	0.653402	-1.02231	0.16953
Pabpc4	ENSMUSG00000011257	ENSMUSG00000011257	-0.0555636	0.964674	0.67606	0.105374	0.144798	0.787289	0.475698	0.233149
Atp5c1	ENSMUSG00000025781	ENSMUSG00000025781	-0.443243	0.619564	0.471041	0.386832	0.630619	0.220368	-0.602821	0.138552
Ms4a1	ENSMUSG00000024673	ENSMUSG00000024673	4.8733	0.0787559	0.604822	0.912551	-0.940194	0.667009	6.41832	0.000244259
Tmem59	ENSMUSG00000028618	ENSMUSG00000028618	-0.0357467	0.973226	-0.406908	0.337872	0.195619	0.641507	-0.638274	0.0507297
Bscl2	ENSMUSG00000071657	ENSMUSG00000071657	-0.0423508	0.978103	-0.195958	0.87996	0.359715	0.522839	-0.598023	0.195637
Ptpn6	ENSMUSG00000004266	ENSMUSG00000004266	1.78399	0.459134	0.0620983	0.989775	-1.22827	0.401277	3.07436	0.0101044
Alb	ENSMUSG00000029368	ENSMUSG00000029368	0.573412	0.790722	1.20244	0.261075	1.17871	0.28428	0.597144	0.533091
Rgs5	ENSMUSG00000026678	ENSMUSG00000026678	0.110163	0.925194	-0.602622	0.184344	0.0407281	0.946999	-0.533187	0.188674
Sdhc	ENSMUSG00000058076	ENSMUSG00000058076	-0.217448	0.859654	0.461382	0.517413	0.863538	0.154793	-0.619604	0.191872
Klf2	ENSMUSG00000055148	ENSMUSG00000055148	0.610423	0.659643	-0.319716	0.828006	-1.05018	0.181575	1.34089	0.0269459
Mbnl2	ENSMUSG00000022139	ENSMUSG00000022139	-0.292695	0.660175	0.0654258	0.954834	0.189078	0.610273	-0.416347	0.161549
Rps16	ENSMUSG00000037563	ENSMUSG00000037563	0.355279	0.850618	-0.0121348	0.995784	-0.435017	0.638509	0.778161	0.297175
Ralgps2	ENSMUSG00000026594	ENSMUSG00000026594	2.53485	0.320792	0.213982	0.972188	-0.876215	0.622189	3.62505	0.00956799
Eci1	ENSMUSG00000024132	ENSMUSG00000024132	-0.327778	0.799286	0.735506	0.2354	0.830078	0.212199	-0.42235	0.446289
Tgoln1	ENSMUSG00000056429	ENSMUSG00000056429	-0.0878127	0.931998	-0.0162042	0.989917	0.230569	0.595519	-0.334586	0.355462
Nedd8	ENSMUSG00000010376	ENSMUSG00000010376	-0.12433	0.879354	-0.81805	0.00290335	-0.43281	0.266269	-0.50957	0.100431
Itsn2	ENSMUSG00000020640	ENSMUSG00000020640	0.265769	0.776818	0.223621	0.791874	-0.337995	0.46695	0.827385	0.0288885
Cmya5	ENSMUSG00000047419	ENSMUSG00000047419	1.43612	NA	0.960082	NA	2.91763	NA	-0.521426	NA
Lgals3bp	ENSMUSG00000033880	ENSMUSG00000033880	-0.131191	0.898888	-0.0618432	0.968457	0.442061	0.341694	-0.635095	0.0929253
Sfr1	ENSMUSG00000025066	ENSMUSG00000025066	-0.20578	0.775224	-0.355191	0.349157	-0.161991	0.667854	-0.39898	0.175083
Ndufa4	ENSMUSG00000029632	ENSMUSG00000029632	-0.417981	0.704204	0.639407	0.263552	0.837704	0.169235	-0.616277	0.194928
Serpinh1	ENSMUSG00000070436	ENSMUSG00000070436	-0.769222	0.566516	-0.664833	0.452085	0.137475	0.878602	-1.57153	0.0108878
Zfp292	ENSMUSG00000039967	ENSMUSG00000039967	0.3223	0.749857	0.303081	0.709159	-0.348526	0.494143	0.973907	0.0190741
Psmb8	ENSMUSG00000024338	ENSMUSG00000024338	0.320955	0.80424	0.399728	0.685502	-0.504034	0.432952	1.22472	0.0191231
Tubb5	ENSMUSG00000001525	ENSMUSG00000001525	0.190921	0.825457	-0.485753	0.223887	-0.899299	0.0429371	0.604467	0.0745262
Cd79b	ENSMUSG00000040592	ENSMUSG00000040592	4.15467	0.0983705	0.283938	0.966117	-0.849011	0.686306	5.28762	0.00114567
Atp9a	ENSMUSG00000027546	ENSMUSG00000027546	-0.275129	0.784119	-0.16901	0.888026	0.203984	0.701166	-0.648123	0.108879
Dync1i2	ENSMUSG00000027012	ENSMUSG00000027012	-0.169692	0.692518	-0.0902353	0.848843	-0.0130799	0.964122	-0.246847	0.187341
Pde4dip	ENSMUSG00000038170	ENSMUSG00000038170	0.36122	0.855427	0.809742	0.448979	1.17894	0.218113	-0.00798105	0.994592
Mrfap1	ENSMUSG00000055302	ENSMUSG00000055302	-0.121018	0.829284	-0.0842965	0.902388	0.0810872	0.786631	-0.286402	0.196462
Ogdh	ENSMUSG00000020456	ENSMUSG00000020456	-0.251515	0.754633	0.391675	0.37186	0.644219	0.13054	-0.504059	0.12786
Fam120a	ENSMUSG00000038014	ENSMUSG00000038014	-0.100626	0.812525	-0.0736385	0.879376	-0.276508	0.206312	0.102243	0.5856
Marco	ENSMUSG00000026390	ENSMUSG00000026390	3.16709	0.364228	1.41449	0.687182	0.0526953	0.983698	4.52889	0.0148662
Sqstm1	ENSMUSG00000015837	ENSMUSG00000015837	-0.0348487	0.964384	-0.257371	0.444454	0.0401213	0.909752	-0.332341	0.166352
Baz2b	ENSMUSG00000026987	ENSMUSG00000026987	0.146388	0.859654	0.0933481	0.934769	0.0615281	0.895481	0.178208	0.610754
F13a1	ENSMUSG00000039109	ENSMUSG00000039109	-0.869826	0.503394	-0.217523	0.917504	0.516349	0.503106	-1.6037	0.0102306
C1qa	ENSMUSG00000036887	ENSMUSG00000036887	-0.155926	0.901287	-0.102596	0.954834	-0.0637084	0.926625	-0.194814	0.710746
Zbtb7a	ENSMUSG00000035011	ENSMUSG00000035011	-0.049337	0.896679	0.122604	0.600139	-0.183409	0.294341	0.256676	0.0662388
Ccl8	ENSMUSG00000009185	ENSMUSG00000009185	-0.518725	0.787266	0.575327	0.699779	0.144763	0.900872	-0.0881614	0.929921
Acvr1c	ENSMUSG00000026834	ENSMUSG00000026834	-0.505112	0.704204	0.179071	0.927926	0.189739	0.809734	-0.515781	0.386599
Zfp36l1	ENSMUSG00000021127	ENSMUSG00000021127	0.285042	0.790722	0.246588	0.808249	-0.143167	0.814021	0.674797	0.124375
Vcam1	ENSMUSG00000027962	ENSMUSG00000027962	0.910989	0.547409	0.587023	0.634852	-0.413632	0.649668	1.91164	0.00670171
Sltm	ENSMUSG00000032212	ENSMUSG00000032212	0.00452607	0.996162	0.27666	0.529787	-0.342551	0.331332	0.623737	0.0289356
Map4k4	ENSMUSG00000026074	ENSMUSG00000026074	0.00813839	0.991682	-0.732069	0.000776075	-0.434278	0.18638	-0.289653	0.266923
Vdac1	ENSMUSG00000020402	ENSMUSG00000020402	-0.0424033	0.972166	0.270444	0.718275	0.532723	0.263742	-0.304682	0.449078
Serpine2	ENSMUSG00000026249	ENSMUSG00000026249	-0.323157	0.812933	-0.942125	0.107241	-0.0969497	0.906518	-1.16833	0.0328637
Chd2	ENSMUSG00000078671	ENSMUSG00000078671	0.434862	0.642273	0.124258	0.933386	-0.280523	0.58753	0.839642	0.0425045
Pax5	ENSMUSG00000014030	ENSMUSG00000014030	5.00949	0.0846142	0.0306079	0.995784	-1.09453	0.649668	6.13463	0.00117402
Sh3bgrl	ENSMUSG00000031246	ENSMUSG00000031246	-0.721253	0.249054	0.0957086	0.943619	0.321975	0.458345	-0.94752	0.00726964
Eif3e	ENSMUSG00000022336	ENSMUSG00000022336	-0.144909	0.833714	0.0811239	0.932917	-0.281116	0.395601	0.217331	0.448068
Phip	ENSMUSG00000032253	ENSMUSG00000032253	0.18202	0.859389	0.291182	0.697394	-0.245413	0.620193	0.718615	0.0648074
Lamb1	ENSMUSG00000002900	ENSMUSG00000002900	-0.239982	0.829284	0.145663	0.922097	0.454634	0.395036	-0.548953	0.214275
Smc1a	ENSMUSG00000041133	ENSMUSG00000041133	-0.0516874	0.939805	0.103609	0.867756	-0.411668	0.161825	0.46359	0.0409989
Zfp106	ENSMUSG00000027288	ENSMUSG00000027288	-0.232123	0.770242	-0.195742	0.781291	0.271512	0.49224	-0.699377	0.0301912
Chd3	ENSMUSG00000018474	ENSMUSG00000018474	0.923844	0.343175	0.266868	0.839999	-0.503147	0.437682	1.69386	0.0013547
Ube2d3	ENSMUSG00000078578	ENSMUSG00000078578	-0.237373	0.320792	0.0126051	0.981565	-0.0785743	0.641483	-0.146194	0.279457
Pla2g2d	ENSMUSG00000041202	ENSMUSG00000041202	1.36861	0.472582	0.19194	0.958995	-0.29485	0.821907	1.8554	0.0471439
Pgd	ENSMUSG00000028961	ENSMUSG00000028961	-0.265988	0.817537	-0.200175	0.87928	0.403165	0.477061	-0.869328	0.0595094
Tnrc6a	ENSMUSG00000052707	ENSMUSG00000052707	0.180507	0.764955	0.0343794	0.97499	-0.216825	0.47447	0.431711	0.0795381
Ctsc	ENSMUSG00000030560	ENSMUSG00000030560	-0.0787813	0.934867	0.384043	0.38074	0.191334	0.650646	0.113927	0.767049
Ndufb5	ENSMUSG00000027673	ENSMUSG00000027673	-0.184244	0.863889	0.485907	0.372686	0.789108	0.138338	-0.487445	0.243311
Rpl7a	ENSMUSG00000062647	ENSMUSG00000062647	0.239819	0.849737	0.157638	0.923853	-0.278695	0.65614	0.676152	0.168184
Ccser2	ENSMUSG00000058690	ENSMUSG00000058690	-0.394071	0.591643	-0.440553	0.296708	0.184111	0.675851	-1.01874	0.00248194
Scn7a	ENSMUSG00000034810	ENSMUSG00000034810	-0.492526	0.606931	0.602597	0.255773	0.774312	0.174916	-0.664241	0.131496
Mat2a	ENSMUSG00000053907	ENSMUSG00000053907	-0.183879	0.763766	-0.145183	0.79836	-0.0889162	0.796366	-0.240146	0.357569
Pttg1ip	ENSMUSG00000009291	ENSMUSG00000009291	-0.194706	0.807824	-0.0873313	0.942608	0.240247	0.545521	-0.522284	0.103471
Dgat1	ENSMUSG00000022555	ENSMUSG00000022555	-0.297068	0.810836	0.655069	0.292545	0.74881	0.232697	-0.390809	0.462795
Sort1	ENSMUSG00000068747	ENSMUSG00000068747	-0.491433	0.59198	0.112314	0.945175	0.336141	0.516568	-0.715259	0.0891769
Lrp1	ENSMUSG00000040249	ENSMUSG00000040249	-0.167232	0.881413	-0.240334	0.806013	0.298183	0.569579	-0.705749	0.0944361
Bod1l	ENSMUSG00000061755	ENSMUSG00000061755	0.110289	0.838352	-0.120553	0.802722	-0.16818	0.515374	0.157916	0.484328
Hnrnpk	ENSMUSG00000021546	ENSMUSG00000021546	-0.111298	0.687342	-0.0868886	0.709159	-0.197124	0.198111	-0.00106211	0.995398
Serpinb6a	ENSMUSG00000060147	ENSMUSG00000060147	-0.474466	0.616976	-0.543621	0.322133	0.0205615	0.974116	-1.03865	0.0155856
Hsd17b12	ENSMUSG00000027195	ENSMUSG00000027195	-0.240774	0.848306	1.27998	0.00279601	0.711269	0.242593	0.327932	0.533636
Elovl6	ENSMUSG00000041220	ENSMUSG00000041220	-1.02503	0.494799	3.5962	4.90430299829796e-11	2.23725	0.00763512	0.333921	0.686266
Sp100	ENSMUSG00000026222	ENSMUSG00000026222	0.837482	0.595257	-0.346237	0.854916	-1.23911	0.184954	1.73036	0.0166867
Mtarc2	ENSMUSG00000073481	ENSMUSG00000073481	-0.161246	0.827569	-0.193651	0.747415	0.215195	0.548383	-0.570092	0.0486525
Nedd9	ENSMUSG00000021365	ENSMUSG00000021365	0.296007	0.849503	-1.91556	0.00011304	-0.833203	0.267337	-0.786351	0.194535
Ntrk2	ENSMUSG00000055254	ENSMUSG00000055254	-0.567725	0.624778	-0.199099	0.903437	0.507971	0.427227	-1.27479	0.0142304
Tgm2	ENSMUSG00000037820	ENSMUSG00000037820	0.0741568	0.940465	-0.151159	0.869646	0.409214	0.323754	-0.486217	0.148959
Smarca2	ENSMUSG00000024921	ENSMUSG00000024921	-0.192615	0.619324	0.183743	0.469781	0.0770481	0.741842	-0.0859206	0.664761
Echs1	ENSMUSG00000025465	ENSMUSG00000025465	-0.468005	0.674424	0.588143	0.357852	0.704854	0.249432	-0.584716	0.239379
Pccb	ENSMUSG00000032527	ENSMUSG00000032527	-0.498297	0.599602	0.556461	0.312938	0.637685	0.243314	-0.579521	0.187885
Ptms	ENSMUSG00000030122	ENSMUSG00000030122	-0.289352	0.718796	0.0291897	0.983284	0.433882	0.30162	-0.694044	0.0397346
Cxcl12	ENSMUSG00000061353	ENSMUSG00000061353	0.514524	0.562555	-0.0584951	0.9739	0.0210232	0.97268	0.435006	0.304999
Arhgap30	ENSMUSG00000048865	ENSMUSG00000048865	1.12888	0.570947	0.275107	0.933661	-1.06065	0.34754	2.46464	0.00737077
Bgn	ENSMUSG00000031375	ENSMUSG00000031375	0.287016	0.605027	-0.311636	0.344156	0.312216	0.322118	-0.336836	0.190488
Rdx	ENSMUSG00000032050	ENSMUSG00000032050	-0.183387	0.696835	0.243362	0.361084	0.0968277	0.717883	-0.0368528	0.883835
H2-DMb2	ENSMUSG00000037548	ENSMUSG00000037548	4.13584	0.0846142	0.390544	0.946939	-1.0336	0.588104	5.55998	0.000399445
Txn1	ENSMUSG00000028367	ENSMUSG00000028367	-0.205451	0.692839	0.163185	0.709159	0.129732	0.654203	-0.171999	0.473335
Ldb3	ENSMUSG00000021798	ENSMUSG00000021798	1.80496	NA	0.9549	NA	3.47193	NA	-0.712063	NA
Epas1	ENSMUSG00000024140	ENSMUSG00000024140	-0.00380898	0.997099	0.127025	0.893867	0.478221	0.229097	-0.355005	0.271273
Suclg1	ENSMUSG00000052738	ENSMUSG00000052738	-0.336217	0.706005	0.621485	0.13263	0.724723	0.141331	-0.439455	0.257243
Krcc1	ENSMUSG00000053012	ENSMUSG00000053012	-0.356048	0.487649	-0.0317904	0.977625	0.0962859	0.777083	-0.484124	0.052159
Paics	ENSMUSG00000029247	ENSMUSG00000029247	-0.0432147	0.942556	-0.208805	0.467089	-0.0454573	0.875766	-0.206563	0.314036
Acta2	ENSMUSG00000035783	ENSMUSG00000035783	-0.28203	0.850618	-1.85859	0.000101629	-1.01295	0.176783	-1.12766	0.0493011
Scarb2	ENSMUSG00000029426	ENSMUSG00000029426	0.0273647	0.964569	-0.16923	0.595083	0.207073	0.378646	-0.348938	0.0687609
Cd3d	ENSMUSG00000032094	ENSMUSG00000032094	3.27322	0.294082	0.120652	0.987987	-2.29517	0.284934	5.68903	0.00108115
Pcbp2	ENSMUSG00000056851	ENSMUSG00000056851	0.0924365	0.850618	-0.162519	0.610115	-0.283209	0.231705	0.213126	0.269563
Rps3a1	ENSMUSG00000028081	ENSMUSG00000028081	0.214115	0.871902	0.175881	0.917115	-0.480059	0.440633	0.870055	0.0844116
Romo1	ENSMUSG00000067847	ENSMUSG00000067847	-0.330929	0.749641	-0.0612647	0.973288	0.543343	0.304746	-0.935537	0.0279675
Mcl1	ENSMUSG00000038612	ENSMUSG00000038612	0.257699	0.737571	0.123032	0.900889	-0.312414	0.420856	0.693145	0.0290825
Pcx	ENSMUSG00000024892	ENSMUSG00000024892	-0.297833	0.838445	0.636032	0.421373	0.967297	0.18797	-0.629099	0.283015
Esyt1	ENSMUSG00000025366	ENSMUSG00000025366	-0.306671	0.746729	-0.443873	0.399734	0.0773171	0.892693	-0.827861	0.0325875
Iqgap2	ENSMUSG00000021676	ENSMUSG00000021676	-0.0121458	0.994735	-1.7088	0.000102472	-1.07413	0.123675	-0.646818	0.230225
Ndufb1	ENSMUSG00000113902	ENSMUSG00000113902	-0.401724	0.507468	0.314214	0.446954	0.424062	0.246965	-0.511571	0.0781623
Bpnt2	ENSMUSG00000066324	ENSMUSG00000066324	-0.20472	0.785344	-0.0331154	0.980293	0.252538	0.495902	-0.490373	0.105569
Ormdl3	ENSMUSG00000038150	ENSMUSG00000038150	0.0587306	0.970955	-0.105748	0.95794	0.502362	0.405559	-0.54938	0.280972
Tcaf1	ENSMUSG00000036667	ENSMUSG00000036667	-0.298674	0.816691	-0.461761	0.586129	0.185246	0.793564	-0.945681	0.0658377
Mknk2	ENSMUSG00000020190	ENSMUSG00000020190	-0.237875	0.726122	0.215788	0.685502	0.203398	0.561754	-0.225485	0.452767
Pik3r1	ENSMUSG00000041417	ENSMUSG00000041417	-0.246334	0.813883	0.513078	0.348068	0.0927873	0.878857	0.173956	0.718695
Prpf38b	ENSMUSG00000027881	ENSMUSG00000027881	0.192196	0.798583	0.442853	0.210811	-0.0936951	0.826525	0.728744	0.0167784
Slc5a3	ENSMUSG00000089774	ENSMUSG00000089774	-0.386105	0.779219	-0.187629	0.921493	0.18633	0.80913	-0.760063	0.176468
Acadvl	ENSMUSG00000018574	ENSMUSG00000018574	-0.195852	0.890252	1.04337	0.0462881	1.20552	0.0931732	-0.357997	0.532689
Xrn2	ENSMUSG00000027433	ENSMUSG00000027433	0.0858181	0.933055	0.253889	0.708824	-0.538468	0.221993	0.878175	0.0112286
1810058I24Rik	ENSMUSG00000073155	ENSMUSG00000073155	-0.191255	0.834563	-0.73493	0.0360236	-0.119459	0.810025	-0.806726	0.0241297
Tef	ENSMUSG00000022389	ENSMUSG00000022389	-0.146714	0.870468	0.397097	0.386648	0.179462	0.686751	0.0709207	0.866238
Hoxc8	ENSMUSG00000001657	ENSMUSG00000001657	-0.625595	0.529231	-0.104323	0.954834	0.121363	0.858356	-0.851281	0.0695098
Pgm1	ENSMUSG00000025791	ENSMUSG00000025791	-0.39146	0.749857	0.576138	0.402891	0.567705	0.3577	-0.383026	0.479284
Csnk1a1	ENSMUSG00000024576	ENSMUSG00000024576	-0.0317483	0.933039	0.118885	0.564199	-0.0125153	0.949951	0.0996518	0.468973
Ablim1	ENSMUSG00000025085	ENSMUSG00000025085	0.309444	0.510836	-0.00183472	0.9984	-0.272538	0.329672	0.580147	0.0099011
Mrap	ENSMUSG00000039956	ENSMUSG00000039956	-0.353377	0.77987	0.118402	0.953303	0.524489	0.403507	-0.759465	0.142808
Emc6	ENSMUSG00000047260	ENSMUSG00000047260	-0.180733	0.813463	0.291998	0.54339	0.241233	0.524861	-0.129968	0.712795
Sucla2	ENSMUSG00000022110	ENSMUSG00000022110	-0.265333	0.829134	0.811807	0.11535	1.06231	0.0988181	-0.515838	0.296669
Cyrib	ENSMUSG00000022378	ENSMUSG00000022378	0.284363	0.850618	0.056205	0.981312	-1.08421	0.146583	1.42478	0.0137757
Ankhd1	ENSMUSG00000024483	ENSMUSG00000024483	0.255875	0.649778	0.00872086	0.993305	-0.324848	0.294341	0.589444	0.0174384
Septin6	ENSMUSG00000050379	ENSMUSG00000050379	1.21702	0.618293	0.350996	0.927303	-1.78045	0.208458	3.34846	0.00240751
Ryr1	ENSMUSG00000030592	ENSMUSG00000030592	3.14695	NA	0.455892	NA	3.45806	NA	0.144782	NA
Ttc28	ENSMUSG00000033209	ENSMUSG00000033209	-0.0303257	0.980826	-0.875898	0.0153868	-0.325948	0.490826	-0.580276	0.134912
Atp6v1e1	ENSMUSG00000019210	ENSMUSG00000019210	-0.230485	0.783291	-0.326317	0.533465	0.0532867	0.917894	-0.610088	0.0707423
Rhoq	ENSMUSG00000024143	ENSMUSG00000024143	-0.43339	0.618228	0.0714998	0.965759	0.328308	0.495789	-0.690198	0.0785952
Smoc1	ENSMUSG00000021136	ENSMUSG00000021136	-0.43874	0.632488	-0.150986	0.909456	0.0710002	0.907544	-0.660727	0.106028
Atp5pb	ENSMUSG00000000563	ENSMUSG00000000563	-0.287825	0.749067	0.425776	0.392426	0.601502	0.202608	-0.463551	0.215166
Ndufa13	ENSMUSG00000036199	ENSMUSG00000036199	-0.346255	0.605027	0.237115	0.679901	0.517022	0.19095	-0.626162	0.040764
Glycam1	ENSMUSG00000022491	ENSMUSG00000022491	3.95349	0.507665	2.8865	0.495022	-0.148892	0.972043	6.98888	0.0144684
Rapgef1	ENSMUSG00000039844	ENSMUSG00000039844	0.0474666	0.955924	-0.0746774	0.94112	-0.302717	0.357542	0.275506	0.322528
Hipk3	ENSMUSG00000027177	ENSMUSG00000027177	-0.443825	0.514732	0.00588584	0.995299	0.238233	0.554115	-0.676172	0.0374471
Pfkm	ENSMUSG00000033065	ENSMUSG00000033065	1.39006	NA	0.598459	NA	2.21096	NA	-0.222443	NA
Sumo3	ENSMUSG00000020265	ENSMUSG00000020265	-0.151864	0.779219	-0.288023	0.290166	-0.334665	0.225667	-0.105222	0.670449
Pdap1	ENSMUSG00000029623	ENSMUSG00000029623	-0.130414	0.877425	-0.0312592	0.98129	0.217018	0.586826	-0.378691	0.247111
Dapl1	ENSMUSG00000026989	ENSMUSG00000026989	3.97261	0.389879	-0.510498	0.958065	-3.65147	0.229217	7.11358	0.00324321
Ndufv1	ENSMUSG00000037916	ENSMUSG00000037916	-0.335658	0.687342	0.448342	0.335162	0.605522	0.191411	-0.492838	0.176038
Atp6v0e	ENSMUSG00000015575	ENSMUSG00000015575	-0.305391	0.572854	-0.357564	0.225317	-0.114331	0.730741	-0.548624	0.0288021
Picalm	ENSMUSG00000039361	ENSMUSG00000039361	0.124007	0.829284	0.0998103	0.872433	0.183258	0.50733	0.0405599	0.884798
Usp34	ENSMUSG00000056342	ENSMUSG00000056342	-0.060579	0.901327	0.00936577	0.989403	-0.194425	0.372137	0.143211	0.449078
Atp2b1	ENSMUSG00000019943	ENSMUSG00000019943	-0.0794638	0.901327	0.047511	0.959397	-0.280894	0.331183	0.248941	0.300662
Clec10a	ENSMUSG00000000318	ENSMUSG00000000318	-0.202915	0.878502	-0.343242	0.737568	0.325702	0.605879	-0.871859	0.081764
Fcgrt	ENSMUSG00000003420	ENSMUSG00000003420	-0.256207	0.772411	-0.277904	0.676222	0.295774	0.500913	-0.829885	0.020349
Chd4	ENSMUSG00000063870	ENSMUSG00000063870	-0.0121917	0.982643	-0.100521	0.80419	-0.209215	0.333795	0.0965022	0.622744
Fhl1	ENSMUSG00000023092	ENSMUSG00000023092	-0.139421	0.947237	0.778861	0.411512	1.07324	0.220368	-0.433797	0.56694
Rab14	ENSMUSG00000026878	ENSMUSG00000026878	-0.0935859	0.776816	-0.0416426	0.928853	-0.0711011	0.68242	-0.0641274	0.670449
Eif1	ENSMUSG00000035530	ENSMUSG00000035530	-0.164083	0.749719	0.0575447	0.942608	0.15037	0.567375	-0.256908	0.232288
Hspg2	ENSMUSG00000028763	ENSMUSG00000028763	-0.0055337	0.997549	-0.598831	0.341271	0.112499	0.87433	-0.716864	0.142287
Gm2a	ENSMUSG00000000594	ENSMUSG00000000594	-0.0632317	0.932788	-0.416329	0.130965	-0.131488	0.691868	-0.348072	0.174789
Ikzf1	ENSMUSG00000018654	ENSMUSG00000018654	1.71509	0.437022	0.17597	0.970927	-1.26485	0.357483	3.15591	0.00491417
Calm2	ENSMUSG00000036438	ENSMUSG00000036438	0.0064908	0.991401	-0.478322	0.0057736	-0.308982	0.208877	-0.162849	0.422446
Gda	ENSMUSG00000058624	ENSMUSG00000058624	-0.303104	0.755779	-0.322658	0.653078	0.0284732	0.963857	-0.654236	0.101699
Ptprcap	ENSMUSG00000045826	ENSMUSG00000045826	3.10969	0.282795	0.440386	0.942526	-1.33604	0.49923	4.88612	0.00245856
Fgfrl1	ENSMUSG00000008090	ENSMUSG00000008090	-0.332745	0.758309	-0.0821876	0.965651	0.576693	0.296863	-0.991626	0.0254069
Olfm1	ENSMUSG00000026833	ENSMUSG00000026833	-0.112405	0.954381	-1.28922	0.0308395	-0.407904	0.595441	-0.99372	0.105726
Cfl1	ENSMUSG00000056201	ENSMUSG00000056201	0.137917	0.873493	-0.380838	0.394344	-0.498132	0.230501	0.255211	0.469689
Ptpn18	ENSMUSG00000026126	ENSMUSG00000026126	0.751729	0.706063	-0.0535637	0.988263	-1.55628	0.157859	2.25445	0.00795107
Bnip2	ENSMUSG00000011958	ENSMUSG00000011958	-0.128216	0.749919	-0.263196	0.152749	-0.00622498	0.979352	-0.385187	0.0208703
Phyh	ENSMUSG00000026664	ENSMUSG00000026664	-0.426373	0.634323	0.158843	0.895557	0.515729	0.299167	-0.783259	0.0483786
Selenof	ENSMUSG00000037072	ENSMUSG00000037072	-0.0892716	0.957523	0.00287289	0.998972	0.676453	0.304735	-0.762851	0.152886
Tpi1	ENSMUSG00000023456	ENSMUSG00000023456	-0.285213	0.832368	-0.191838	0.911095	0.465261	0.473945	-0.942311	0.0734993
Higd2a	ENSMUSG00000025868	ENSMUSG00000025868	0.0518589	0.954381	-0.678441	0.0096045	0.0575707	0.891158	-0.684153	0.0164223
Ube3a	ENSMUSG00000025326	ENSMUSG00000025326	-0.277856	0.461052	0.148237	0.665678	0.120821	0.608878	-0.25044	0.187416
Psma7	ENSMUSG00000027566	ENSMUSG00000027566	-0.153668	0.605027	0.076796	0.806828	0.0208376	0.919209	-0.0977092	0.505191
Hnrnpdl	ENSMUSG00000029328	ENSMUSG00000029328	0.194213	0.775363	0.246652	0.582583	-0.168843	0.627708	0.609707	0.0262763
Etfa	ENSMUSG00000032314	ENSMUSG00000032314	-0.313306	0.799961	0.519143	0.47836	0.855862	0.185874	-0.650025	0.199926
Psmd1	ENSMUSG00000026229	ENSMUSG00000026229	-0.322162	0.537603	0.304366	0.339688	0.248334	0.406499	-0.26613	0.293063
Uba1	ENSMUSG00000001924	ENSMUSG00000001924	-0.159701	0.801788	0.109147	0.884716	-0.339843	0.292718	0.289288	0.275152
Atp5d	ENSMUSG00000003072	ENSMUSG00000003072	-0.208377	0.788703	0.52563	0.125238	0.590365	0.149499	-0.273112	0.413041
Capzb	ENSMUSG00000028745	ENSMUSG00000028745	0.118333	0.859654	-0.297609	0.386648	-0.282351	0.365326	0.103075	0.726469
Cygb	ENSMUSG00000020810	ENSMUSG00000020810	0.102332	0.898279	-0.701697	0.00944981	-0.00177797	0.995579	-0.597587	0.0418006
Rpl41	ENSMUSG00000093674	ENSMUSG00000093674	-0.27934	0.830207	-0.314856	0.776784	0.041765	0.958295	-0.635961	0.219881
Lamp2	ENSMUSG00000016534	ENSMUSG00000016534	-0.348373	0.590832	-0.247289	0.633649	0.0453231	0.91954	-0.640985	0.0308638
Fau	ENSMUSG00000038274	ENSMUSG00000038274	0.187006	0.862217	0.122302	0.934226	-0.463449	0.357483	0.772758	0.0597812
Art3	ENSMUSG00000034842	ENSMUSG00000034842	-0.309921	0.775928	0.229889	0.830528	0.560127	0.305294	-0.640159	0.147936
Glrx5	ENSMUSG00000021102	ENSMUSG00000021102	-0.208001	0.813883	-0.152146	0.87996	0.252113	0.567777	-0.61226	0.0832266
Eif3c	ENSMUSG00000030738	ENSMUSG00000030738	-0.0800795	0.837765	0.0986839	0.756806	-0.00461206	0.983214	0.0232164	0.903627
Glud1	ENSMUSG00000021794	ENSMUSG00000021794	-0.0730567	0.932788	-0.199358	0.742463	0.129942	0.740869	-0.402357	0.177114
Alas1	ENSMUSG00000032786	ENSMUSG00000032786	-0.299092	0.755815	-0.103206	0.946165	0.418178	0.388607	-0.820476	0.0376728
Irf1	ENSMUSG00000018899	ENSMUSG00000018899	0.392955	0.719584	0.481355	0.469974	-0.395113	0.481634	1.26942	0.00560981
Fscn1	ENSMUSG00000029581	ENSMUSG00000029581	1.13389	0.419108	0.372483	0.834356	-0.072205	0.948261	1.57858	0.0290041
Crebbp	ENSMUSG00000022521	ENSMUSG00000022521	0.27355	0.561967	0.1011	0.862441	-0.214316	0.421574	0.588967	0.00677758
Prkce	ENSMUSG00000045038	ENSMUSG00000045038	-0.00556108	0.996162	1.0071	0.00133611	0.630121	0.180561	0.371414	0.322959
4931406C07Rik	ENSMUSG00000031938	ENSMUSG00000031938	0.00460385	0.997994	0.465729	0.579056	0.758141	0.241809	-0.287808	0.615223
Tmem43	ENSMUSG00000030095	ENSMUSG00000030095	-0.273987	0.798016	0.38363	0.594834	0.641006	0.241273	-0.531364	0.229176
Ets1	ENSMUSG00000032035	ENSMUSG00000032035	1.36576	0.316931	-0.246502	0.923853	-1.13472	0.229567	2.25398	0.00261602
Eif3f	ENSMUSG00000031029	ENSMUSG00000031029	0.0883269	0.939397	-0.155043	0.894324	-0.573511	0.234815	0.506795	0.193121
Aifm2	ENSMUSG00000020085	ENSMUSG00000020085	-0.340884	0.746746	0.0451273	0.980357	0.487831	0.355314	-0.783587	0.0687029
Lsp1	ENSMUSG00000018819	ENSMUSG00000018819	1.27514	0.396713	0.0636105	0.984983	-0.837778	0.383506	2.17653	0.00548734
S100a10	ENSMUSG00000041959	ENSMUSG00000041959	-0.513106	0.383921	0.0694679	0.954834	0.0385012	0.935922	-0.482139	0.122332
Mapre1	ENSMUSG00000027479	ENSMUSG00000027479	-0.116428	0.792623	-0.309469	0.106418	-0.243299	0.27944	-0.182598	0.327034
Hnrnpm	ENSMUSG00000059208	ENSMUSG00000059208	0.10715	0.837187	0.0258367	0.977612	-0.345313	0.18638	0.4783	0.0179869
Hsd17b4	ENSMUSG00000024507	ENSMUSG00000024507	-0.251438	0.855157	-0.0618984	0.97835	0.716005	0.274493	-1.02934	0.048125
Fam102b	ENSMUSG00000040339	ENSMUSG00000040339	-0.316341	0.74975	0.497303	0.34973	0.395303	0.429212	-0.214341	0.638993
Itga7	ENSMUSG00000025348	ENSMUSG00000025348	-0.112949	0.946875	-1.04158	0.0665353	-0.109493	0.894351	-1.04503	0.0593817
Fam126b	ENSMUSG00000038174	ENSMUSG00000038174	-0.245449	0.808468	0.50109	0.340078	0.462796	0.351616	-0.207155	0.649449
Tagln2	ENSMUSG00000026547	ENSMUSG00000026547	0.367587	0.633464	-0.195411	0.804802	-0.568126	0.195512	0.740302	0.0307577
Fn1	ENSMUSG00000026193	ENSMUSG00000026193	0.0258524	0.99036	-1.18665	0.103159	-0.5206	0.540227	-0.640196	0.371157
Isoc1	ENSMUSG00000024601	ENSMUSG00000024601	-0.156718	0.877738	-0.0192439	0.989917	0.443567	0.348802	-0.619529	0.108451
Gpat4	ENSMUSG00000031545	ENSMUSG00000031545	-0.457032	0.529231	0.609519	0.0903221	0.433405	0.309665	-0.280918	0.440024
Aldh1a1	ENSMUSG00000053279	ENSMUSG00000053279	-0.597176	0.589808	-0.623443	0.343441	0.00585567	0.992653	-1.22647	0.0154902
Mmut	ENSMUSG00000023921	ENSMUSG00000023921	-0.495033	0.605027	0.379156	0.609812	0.586606	0.284784	-0.702482	0.10943
Sbno1	ENSMUSG00000038095	ENSMUSG00000038095	0.118968	0.855352	0.213643	0.609819	-0.234649	0.441335	0.56726	0.0218934
Fubp1	ENSMUSG00000028034	ENSMUSG00000028034	0.167829	0.820057	0.124244	0.884374	-0.409713	0.265578	0.701786	0.0167952
Selenow	ENSMUSG00000041571	ENSMUSG00000041571	-0.413758	0.634443	0.00216166	0.998928	0.12775	0.811776	-0.539347	0.167654
Dync1h1	ENSMUSG00000018707	ENSMUSG00000018707	-0.0440786	0.939805	-0.15624	0.653078	-0.106366	0.674059	-0.0939523	0.667971
Id3	ENSMUSG00000007872	ENSMUSG00000007872	0.0517503	0.969621	-0.641356	0.172548	0.184108	0.741542	-0.773714	0.0636533
Htra1	ENSMUSG00000006205	ENSMUSG00000006205	-0.183386	0.899267	-1.07938	0.0386187	-0.123265	0.874123	-1.1395	0.0316459
Arl6ip1	ENSMUSG00000030654	ENSMUSG00000030654	-0.103204	0.77781	0.0221006	0.972594	-0.202947	0.271703	0.121844	0.434871
Flna	ENSMUSG00000031328	ENSMUSG00000031328	-0.24039	0.765268	-0.29577	0.583062	-0.761627	0.0893733	0.225467	0.528041
Bloc1s1	ENSMUSG00000090247	ENSMUSG00000090247	-0.373118	0.541775	-0.108751	0.904845	0.21398	0.547399	-0.695849	0.0154621
Myoz1	ENSMUSG00000068697	ENSMUSG00000068697	4.41971	NA	0.0915411	NA	4.59958	NA	-0.0883278	NA
Brd2	ENSMUSG00000024335	ENSMUSG00000024335	0.109208	0.794561	-0.188888	0.423453	-0.0569799	0.80913	-0.0226999	0.915496
Hnrnpu	ENSMUSG00000039630	ENSMUSG00000039630	-0.0912107	0.81748	-0.00364596	0.994174	-0.235473	0.237641	0.140617	0.399039
Idh3b	ENSMUSG00000027406	ENSMUSG00000027406	-0.267107	0.772598	0.853074	0.0141627	0.827997	0.0988181	-0.24203	0.552481
Tmem109	ENSMUSG00000034659	ENSMUSG00000034659	-0.228102	0.797969	-0.029157	0.984983	0.211828	0.647491	-0.469087	0.197675
Eif4g3	ENSMUSG00000028760	ENSMUSG00000028760	0.298695	0.635107	-0.200336	0.717515	3.77159444232131e-05	0.999928	0.0983215	0.765205
Chmp5	ENSMUSG00000028419	ENSMUSG00000028419	-0.291723	0.748205	-0.133054	0.912551	0.276607	0.547399	-0.701384	0.0583596
Upf3b	ENSMUSG00000036572	ENSMUSG00000036572	0.247288	0.811807	0.466043	0.419789	-0.226061	0.677714	0.939392	0.0242738
Cmklr1	ENSMUSG00000042190	ENSMUSG00000042190	-0.054632	0.971168	-0.0575462	0.977746	0.401802	0.483342	-0.51398	0.286246
Acacb	ENSMUSG00000042010	ENSMUSG00000042010	0.206588	0.925898	2.14094	0.000941669	1.08739	0.249723	1.26014	0.0943622
Calm3	ENSMUSG00000019370	ENSMUSG00000019370	-0.201052	0.718263	-0.126084	0.822262	-0.0562125	0.869737	-0.270924	0.25681
Cd53	ENSMUSG00000040747	ENSMUSG00000040747	0.927417	0.635107	0.235311	0.943619	-1.21281	0.265791	2.37554	0.00621287
Ddx24	ENSMUSG00000041645	ENSMUSG00000041645	-0.204198	0.656754	0.0133008	0.987987	-0.0995141	0.706418	-0.0913833	0.688665
Klrc1	ENSMUSG00000030167	ENSMUSG00000030167	2.46578	0.419108	-0.206574	0.975789	-3.66256	0.0828921	5.92176	0.000244259
Itpr2	ENSMUSG00000030287	ENSMUSG00000030287	0.215197	0.775363	0.54012	0.0892266	-0.0997968	0.812554	0.855113	0.0047934
Cops9	ENSMUSG00000073616	ENSMUSG00000073616	-0.532113	0.300047	0.118402	0.88959	0.271587	0.44113	-0.685298	0.0164223
Pbxip1	ENSMUSG00000042613	ENSMUSG00000042613	-0.0209252	0.985143	-0.191422	0.81827	-0.163415	0.725559	-0.048932	0.912505
Klf6	ENSMUSG00000000078	ENSMUSG00000000078	0.0636887	0.945697	-0.43642	0.220718	-0.0979747	0.817796	-0.274757	0.390591
Clta	ENSMUSG00000028478	ENSMUSG00000028478	-0.0835007	0.838141	-0.2316	0.207073	-0.219682	0.268818	-0.0954185	0.585199
Ddx3x	ENSMUSG00000000787	ENSMUSG00000000787	-0.097792	0.812276	0.063652	0.902388	-0.210315	0.305929	0.176175	0.300837
Kcnj15	ENSMUSG00000062609	ENSMUSG00000062609	-0.425557	0.659944	0.84176	0.0447114	0.744451	0.176363	-0.328248	0.468148
Ndufs2	ENSMUSG00000013593	ENSMUSG00000013593	-0.32447	0.749719	0.691627	0.126359	0.90356	0.100618	-0.536403	0.204839
1700037H04Rik	ENSMUSG00000027327	ENSMUSG00000027327	-0.261528	0.857153	1.67871	0.000283369	0.88668	0.208877	0.530504	0.355763
Sulf2	ENSMUSG00000006800	ENSMUSG00000006800	-0.0867263	0.932788	-0.0750073	0.95794	0.316962	0.460931	-0.478696	0.177074
Ppp1r12a	ENSMUSG00000019907	ENSMUSG00000019907	0.101593	0.907812	0.281892	0.580271	-0.193819	0.625109	0.577304	0.0640015
Degs1	ENSMUSG00000038633	ENSMUSG00000038633	-0.199378	0.847098	-0.664219	0.123613	-0.172044	0.74614	-0.691553	0.081732
Tcf25	ENSMUSG00000001472	ENSMUSG00000001472	0.103491	0.786615	-0.158932	0.482437	-0.0728889	0.720884	0.0174482	0.930293
Tapbp	ENSMUSG00000024308	ENSMUSG00000024308	0.0566232	0.915075	-0.162092	0.600868	-0.0688535	0.786411	-0.0366149	0.873334
Sf3b2	ENSMUSG00000024853	ENSMUSG00000024853	0.0352246	0.955875	0.000484667	0.999602	-0.290611	0.244512	0.326321	0.100431
Vegfa	ENSMUSG00000023951	ENSMUSG00000023951	-0.199056	0.868293	0.842542	0.0705408	0.545626	0.331211	0.0978608	0.860689
Pbx1	ENSMUSG00000052534	ENSMUSG00000052534	-0.0636135	0.955075	-0.744516	0.0319608	-0.0686593	0.896738	-0.73947	0.0376728
Ppig	ENSMUSG00000042133	ENSMUSG00000042133	-0.0607863	0.883322	0.094754	0.778957	-0.0893655	0.654203	0.123333	0.453888
Golgb1	ENSMUSG00000034243	ENSMUSG00000034243	-0.108963	0.901222	-0.0532047	0.967479	0.141767	0.73987	-0.303935	0.362452
Adgrf5	ENSMUSG00000056492	ENSMUSG00000056492	0.304399	0.763766	-0.125759	0.930475	0.412015	0.414906	-0.233375	0.610754
Ccr2	ENSMUSG00000049103	ENSMUSG00000049103	0.113442	NA	0.0655304	NA	-1.22507	NA	1.40404	NA
Ndrg1	ENSMUSG00000005125	ENSMUSG00000005125	0.0115106	0.990483	-0.415173	0.268233	0.273882	0.468748	-0.677544	0.0274592
Pfdn5	ENSMUSG00000001289	ENSMUSG00000001289	-0.0780985	0.911476	0.0985424	0.896005	-0.220437	0.469326	0.240881	0.350678
Ndufa12	ENSMUSG00000020022	ENSMUSG00000020022	-0.3348	0.713789	0.469713	0.350236	0.574488	0.235329	-0.439575	0.265683
Ptbp3	ENSMUSG00000028382	ENSMUSG00000028382	0.105406	0.894416	0.0620801	0.958065	-0.240791	0.502089	0.408277	0.166915
Ndufa3	ENSMUSG00000035674	ENSMUSG00000035674	-0.360173	0.619307	0.350541	0.454293	0.509132	0.220787	-0.518764	0.113406
Smim14	ENSMUSG00000037822	ENSMUSG00000037822	-0.00233531	0.99761	-0.294883	0.23372	-0.0341295	0.91359	-0.263089	0.214994
Acin1	ENSMUSG00000022185	ENSMUSG00000022185	0.21075	0.756261	0.116828	0.887101	-0.287842	0.398435	0.61542	0.0274099
Rbm28	ENSMUSG00000029701	ENSMUSG00000029701	-0.209554	0.829081	-1.0652	0.00108569	-0.633072	0.194828	-0.641679	0.0896304
Arid4a	ENSMUSG00000048118	ENSMUSG00000048118	0.334558	0.696835	0.134258	0.911095	-0.291208	0.522526	0.760024	0.0393698
Eprs	ENSMUSG00000026615	ENSMUSG00000026615	-0.203369	0.763224	-0.176755	0.762306	0.0308362	0.942523	-0.410961	0.138541
Tpm3	ENSMUSG00000027940	ENSMUSG00000027940	0.261041	0.742733	-0.46089	0.23065	-0.66387	0.121263	0.464021	0.157449
Dazap2	ENSMUSG00000000346	ENSMUSG00000000346	0.105223	0.873299	0.00763143	0.993696	-0.321494	0.302515	0.434348	0.0826706
Dhrs3	ENSMUSG00000066026	ENSMUSG00000066026	-0.0726261	0.962003	-0.5104	0.430558	0.288449	0.623985	-0.871476	0.0592602
Tacc1	ENSMUSG00000065954	ENSMUSG00000065954	-0.114892	0.824702	-0.135369	0.749087	0.0477362	0.873852	-0.297997	0.146664
4931408D14Rik	ENSMUSG00000120174	ENSMUSG00000120174	0.034381	0.982833	0.271413	0.820451	1.02533	0.11971	-0.719534	0.154446
Uqcr11	ENSMUSG00000020163	ENSMUSG00000020163	-0.456858	0.641763	0.269984	0.775847	0.666033	0.226845	-0.852907	0.0496747
Psme1	ENSMUSG00000022216	ENSMUSG00000022216	0.102132	0.91449	0.490323	0.199927	-0.217483	0.601688	0.809937	0.0148662
Atp1a1	ENSMUSG00000033161	ENSMUSG00000033161	0.454459	0.587976	-0.286197	0.6975	-0.657251	0.185604	0.825513	0.0315989
Ndufa7	ENSMUSG00000041881	ENSMUSG00000041881	-0.421297	0.569008	0.0325806	0.981565	0.404194	0.336254	-0.79291	0.0205691
Eif3h	ENSMUSG00000022312	ENSMUSG00000022312	-0.0332004	0.974051	-0.0211267	0.987987	-0.583883	0.149499	0.529556	0.0898584
Sun2	ENSMUSG00000042524	ENSMUSG00000042524	-0.123621	0.8123	0.327838	0.158182	-0.028165	0.929377	0.232383	0.278751
Ift20	ENSMUSG00000001105	ENSMUSG00000001105	-0.357595	0.525354	0.0258603	0.981312	0.139254	0.690342	-0.470988	0.0769928
Il6st	ENSMUSG00000021756	ENSMUSG00000021756	0.160845	0.808703	0.0936842	0.914553	0.152102	0.658488	0.102427	0.740979
Clip1	ENSMUSG00000049550	ENSMUSG00000049550	0.0509398	0.967917	-0.420522	0.45164	-0.0677596	0.907544	-0.301822	0.47107
Bcl11b	ENSMUSG00000048251	ENSMUSG00000048251	3.28521	0.2278	0.350073	0.953694	-1.64241	0.382036	5.2777	0.000735941
Pparg	ENSMUSG00000000440	ENSMUSG00000000440	-0.284006	0.868725	0.279208	0.87996	0.699278	0.379738	-0.704076	0.293527
Rap1b	ENSMUSG00000052681	ENSMUSG00000052681	0.0113095	0.989302	-0.226074	0.602053	-0.528102	0.121548	0.313338	0.234759
Dap	ENSMUSG00000039168	ENSMUSG00000039168	0.000948418	0.999195	-0.755982	0.0362762	-0.321468	0.476935	-0.433566	0.249052
Fxyd1	ENSMUSG00000036570	ENSMUSG00000036570	-0.305946	0.780674	0.102284	0.953336	0.46102	0.398648	-0.664682	0.139114
Hnrnpa0	ENSMUSG00000007836	ENSMUSG00000007836	0.262308	0.706063	-0.00366692	0.997596	-0.376866	0.306239	0.635507	0.032017
Cd8b1	ENSMUSG00000053044	ENSMUSG00000053044	3.44009	0.294082	0.214931	0.97835	-2.6746	0.238239	6.32962	0.0005764
Purb	ENSMUSG00000094483	ENSMUSG00000094483	-0.00653451	0.990885	0.0230621	0.977625	-0.182186	0.416915	0.198714	0.294268
Nop53	ENSMUSG00000041560	ENSMUSG00000041560	0.321834	0.771129	-0.0365408	0.984916	-0.644178	0.251673	0.929472	0.0376466
Lrrc58	ENSMUSG00000034158	ENSMUSG00000034158	-0.157718	0.879354	0.286667	0.709459	0.297794	0.542062	-0.168845	0.708927
Lhfpl2	ENSMUSG00000045312	ENSMUSG00000045312	-0.0549565	0.979124	-1.22612	0.0555032	-0.122172	0.897171	-1.1589	0.068506
Midn	ENSMUSG00000035621	ENSMUSG00000035621	0.4419	0.626005	-0.201353	0.845713	-0.675581	0.195177	0.916127	0.0243019
Prkaca	ENSMUSG00000005469	ENSMUSG00000005469	-0.289766	0.774802	0.0844692	0.958911	0.495948	0.328205	-0.701244	0.0857353
Hmgcs2	ENSMUSG00000027875	ENSMUSG00000027875	-0.357778	0.760671	0.250488	0.832114	0.295621	0.629463	-0.40291	0.428153
Peli1	ENSMUSG00000020134	ENSMUSG00000020134	0.494351	0.660175	0.286881	0.796648	-0.620267	0.310865	1.4015	0.00440404
Capn2	ENSMUSG00000026509	ENSMUSG00000026509	-0.268072	0.769508	-0.0957354	0.946465	0.292405	0.523792	-0.656212	0.0766129
Tpm4	ENSMUSG00000031799	ENSMUSG00000031799	0.150713	0.857153	-0.627204	0.04613	-0.214683	0.586826	-0.261808	0.43494
Bsg	ENSMUSG00000023175	ENSMUSG00000023175	-0.170607	0.852076	-0.440203	0.328576	0.181479	0.692097	-0.792288	0.0238087
Top2b	ENSMUSG00000017485	ENSMUSG00000017485	0.102064	0.868803	-0.15685	0.747328	-0.471383	0.124952	0.416597	0.07479
H2-Ob	ENSMUSG00000041538	ENSMUSG00000041538	4.2341	0.0983705	0.233315	0.974543	-1.01538	0.629915	5.48279	0.00108115
Macroh2a1	ENSMUSG00000015937	ENSMUSG00000015937	0.420525	0.635107	0.0651506	0.967602	-0.497171	0.309208	0.982847	0.0121714
Hdlbp	ENSMUSG00000034088	ENSMUSG00000034088	-0.151434	0.860936	-0.306821	0.560747	0.104803	0.820685	-0.563058	0.0873481
Ly6c1	ENSMUSG00000079018	ENSMUSG00000079018	-0.0476202	0.96986	-0.43663	0.417576	0.16285	0.755343	-0.6471	0.0959505
Mpz	ENSMUSG00000056569	ENSMUSG00000056569	1.61941	0.575938	-0.0295451	0.994639	1.40636	0.393095	0.183499	0.913839
Nfe2l1	ENSMUSG00000038615	ENSMUSG00000038615	-0.333487	0.692518	-0.146116	0.894793	0.295558	0.508424	-0.775161	0.032748
Tsc22d1	ENSMUSG00000022010	ENSMUSG00000022010	0.0582387	0.963523	-0.979071	0.00505182	-0.181484	0.724862	-0.739348	0.056248
Ak3	ENSMUSG00000024782	ENSMUSG00000024782	-0.372324	0.679865	-0.101304	0.946465	0.29267	0.547399	-0.766297	0.0501605
Rad50	ENSMUSG00000020380	ENSMUSG00000020380	-0.322575	0.641219	-0.393219	0.313532	-0.317265	0.398648	-0.39853	0.200083
Inmt	ENSMUSG00000003477	ENSMUSG00000003477	0.313868	0.825549	-0.65966	0.376656	0.159077	0.842167	-0.504869	0.391259
Bmp4	ENSMUSG00000021835	ENSMUSG00000021835	0.736829	0.328001	0.766146	0.0691792	0.489473	0.333795	1.0135	0.0137914
Gm8292	ENSMUSG00000100215	ENSMUSG00000100215	-0.408613	0.692901	-0.11816	0.945175	0.280322	0.620836	-0.807095	0.0701968
Tm9sf3	ENSMUSG00000025016	ENSMUSG00000025016	-0.0861435	0.925898	0.000656437	0.999602	0.109508	0.80207	-0.194995	0.573616
Nnmt	ENSMUSG00000032271	ENSMUSG00000032271	-0.690974	0.547584	-0.142243	0.945175	0.234132	0.74419	-1.06735	0.0460401
Klf13	ENSMUSG00000052040	ENSMUSG00000052040	0.359275	0.59749	-0.239262	0.683035	-0.366551	0.338074	0.486564	0.119131
Ier5	ENSMUSG00000056708	ENSMUSG00000056708	1.03347	0.548037	0.279554	0.917099	-0.678184	0.490083	1.99121	0.0128994
Strn3	ENSMUSG00000020954	ENSMUSG00000020954	-0.148787	0.846979	-0.48146	0.135384	-0.0454963	0.919129	-0.584751	0.0471553
Gsk3b	ENSMUSG00000022812	ENSMUSG00000022812	-0.0450744	0.95179	-0.467176	0.0456878	-0.146595	0.624552	-0.365655	0.121771
Asph	ENSMUSG00000028207	ENSMUSG00000028207	-0.53267	0.589808	0.420536	0.560747	0.397215	0.47452	-0.509349	0.272048
Map1lc3b	ENSMUSG00000031812	ENSMUSG00000031812	-0.198228	0.824702	-0.0820595	0.95324	0.359868	0.401871	-0.640156	0.0682433
Hp1bp3	ENSMUSG00000028759	ENSMUSG00000028759	0.020656	0.971589	0.0199682	0.97955	-0.222589	0.317696	0.263214	0.145322
Rab10	ENSMUSG00000020671	ENSMUSG00000020671	-0.137126	0.752434	-0.0187734	0.980357	0.0568234	0.820558	-0.212722	0.243311
Smc6	ENSMUSG00000020608	ENSMUSG00000020608	-0.0469419	0.934648	0.0653139	0.921922	-0.145042	0.546889	0.163414	0.426753
Mcur1	ENSMUSG00000021371	ENSMUSG00000021371	-0.315581	0.660175	0.226022	0.717159	0.386525	0.323641	-0.476084	0.133343
Adap2	ENSMUSG00000020709	ENSMUSG00000020709	0.50277	0.754873	-1.13323	0.108601	-0.175359	0.854411	-0.455099	0.525932
Parva	ENSMUSG00000030770	ENSMUSG00000030770	-0.243757	0.828218	-0.467015	0.459315	0.194141	0.740869	-0.904913	0.0391487
Xbp1	ENSMUSG00000020484	ENSMUSG00000020484	-0.151926	0.859389	0.767987	0.0107604	0.372205	0.351616	0.243855	0.48691
Ndufa1	ENSMUSG00000016427	ENSMUSG00000016427	-0.258082	0.81748	0.601986	0.275125	0.63231	0.261555	-0.288405	0.556373
Ywhaq	ENSMUSG00000076432	ENSMUSG00000076432	-0.224768	0.726626	-0.194066	0.710988	-0.0813688	0.828756	-0.337465	0.213812
Uqcrc1	ENSMUSG00000025651	ENSMUSG00000025651	-0.367512	0.664257	0.640293	0.112382	0.752811	0.125465	-0.48003	0.208447
Nr2f2	ENSMUSG00000030551	ENSMUSG00000030551	0.184357	0.848306	0.174254	0.859605	0.164927	0.738648	0.193684	0.641935
Lrrfip1	ENSMUSG00000026305	ENSMUSG00000026305	0.565547	0.566026	0.0890934	0.961942	-0.54185	0.333795	1.19649	0.00840105
Ddx6	ENSMUSG00000032097	ENSMUSG00000032097	-0.143592	0.737403	-0.289276	0.13383	-0.365582	0.118348	-0.0672859	0.743364
Fcmr	ENSMUSG00000042474	ENSMUSG00000042474	4.8965	0.0787559	0.424068	0.949797	-0.911647	0.684857	6.23221	0.000419738
Sorl1	ENSMUSG00000049313	ENSMUSG00000049313	0.997043	0.561947	0.448765	0.806828	-0.596449	0.544626	2.04226	0.00981761
Podn	ENSMUSG00000028600	ENSMUSG00000028600	-0.147833	0.918252	1.02095	0.0375959	0.273696	0.675227	0.599418	0.23949
Ctsh	ENSMUSG00000032359	ENSMUSG00000032359	0.362561	0.797355	-0.169132	0.934181	-0.397736	0.572656	0.591165	0.314839
Cox6a2	ENSMUSG00000030785	ENSMUSG00000030785	2.70385	NA	1.07709	NA	3.65975	NA	0.121198	NA
Adora1	ENSMUSG00000042429	ENSMUSG00000042429	-0.182885	0.894416	0.0763508	0.972535	0.569043	0.358089	-0.675577	0.188326
Ndufb10	ENSMUSG00000040048	ENSMUSG00000040048	-0.367996	0.605027	0.555509	0.111302	0.513304	0.214987	-0.325791	0.334231
Akap9	ENSMUSG00000040407	ENSMUSG00000040407	0.0618557	0.874911	0.0859111	0.801371	0.0372267	0.864571	0.11054	0.492593
Flywch1	ENSMUSG00000040097	ENSMUSG00000040097	-0.46954	0.704204	0.867156	0.130452	0.14218	0.851246	0.255436	0.668522
Zcchc7	ENSMUSG00000035649	ENSMUSG00000035649	0.46094	0.591643	0.141317	0.912551	-0.29039	0.550382	0.892647	0.0235339
Dhdh	ENSMUSG00000011382	ENSMUSG00000011382	-0.653539	0.561692	0.358203	0.733347	0.660456	0.306239	-0.955792	0.0648074
Ddr2	ENSMUSG00000026674	ENSMUSG00000026674	-0.111067	0.934378	-0.919953	0.0417343	-0.234247	0.69687	-0.796773	0.0807407
Ndufc1	ENSMUSG00000037152	ENSMUSG00000037152	-0.317399	0.748563	0.566832	0.24014	0.747235	0.153687	-0.497802	0.226686
Derl1	ENSMUSG00000022365	ENSMUSG00000022365	-0.355339	0.605027	0.287995	0.574521	0.395343	0.313936	-0.462687	0.145217
Ciita	ENSMUSG00000022504	ENSMUSG00000022504	2.2053	0.290107	-0.00763477	0.998421	-0.773768	0.591085	2.97143	0.00983498
Rapgef6	ENSMUSG00000037533	ENSMUSG00000037533	0.740295	0.604063	0.0682642	0.980357	-1.04344	0.208877	1.852	0.00420848
Ash1l	ENSMUSG00000028053	ENSMUSG00000028053	0.262439	0.48798	-0.210944	0.401087	-0.122585	0.595164	0.17408	0.367287
Cybb	ENSMUSG00000015340	ENSMUSG00000015340	0.331493	0.821836	-0.000757537	0.999602	-0.507252	0.477458	0.837987	0.154095
Lgals12	ENSMUSG00000024972	ENSMUSG00000024972	-0.184287	0.897336	1.07567	0.0375993	1.01706	0.13762	-0.125679	0.844222
Dynlt3	ENSMUSG00000031176	ENSMUSG00000031176	-0.367176	0.530901	-0.0195571	0.987761	0.191954	0.57616	-0.578686	0.0361932
H6pd	ENSMUSG00000028980	ENSMUSG00000028980	-0.18626	0.80831	0.148402	0.852439	0.41738	0.277809	-0.455238	0.14125
Ctcflos	ENSMUSG00000087382	ENSMUSG00000087382	0.076278	0.962695	-0.102448	0.958911	0.229747	0.727502	-0.255917	0.647591
Tmcc3	ENSMUSG00000020023	ENSMUSG00000020023	0.264748	0.753618	0.130038	0.906114	0.571167	0.198143	-0.176382	0.650594
Mrc1	ENSMUSG00000026712	ENSMUSG00000026712	-0.389004	0.685043	-0.303376	0.707331	0.356524	0.482135	-1.0489	0.011041
Vldlr	ENSMUSG00000024924	ENSMUSG00000024924	-0.20051	0.890894	-0.421876	0.678059	0.319306	0.649116	-0.941691	0.0826843
Canx	ENSMUSG00000020368	ENSMUSG00000020368	-0.239833	0.529231	-0.0101689	0.989136	0.045364	0.862724	-0.295366	0.101406
Elob	ENSMUSG00000055839	ENSMUSG00000055839	-0.243267	0.657527	-0.193794	0.65491	0.118106	0.711024	-0.555167	0.0213817
Myh2	ENSMUSG00000033196	ENSMUSG00000033196	-1.57384	NA	6.3277	NA	5.75678	NA	-1.00293	NA
Elf1	ENSMUSG00000036461	ENSMUSG00000036461	0.34519	0.788703	-0.0794537	0.972356	-0.799419	0.226341	1.06516	0.0412802
Mxd4	ENSMUSG00000037235	ENSMUSG00000037235	0.0592328	0.910583	-0.383505	0.0359131	-0.0815165	0.743869	-0.242756	0.199114
Idh3g	ENSMUSG00000002010	ENSMUSG00000002010	-0.440002	0.593294	0.888067	0.0111183	0.716942	0.143002	-0.268877	0.512186
Pou2af1	ENSMUSG00000032053	ENSMUSG00000032053	4.86351	0.0216827	0.397041	0.945207	-1.18793	0.521252	6.44848	2.6692246233219e-05
Dynlrb1	ENSMUSG00000047459	ENSMUSG00000047459	-0.205319	0.815539	-0.491265	0.244069	-0.0711479	0.891095	-0.625436	0.0751843
Clmp	ENSMUSG00000032024	ENSMUSG00000032024	-0.180187	0.90701	-1.24765	0.0147248	-0.271112	0.707707	-1.15673	0.0344217
Pbrm1	ENSMUSG00000042323	ENSMUSG00000042323	-0.0823996	0.760671	-0.032362	0.936595	-0.0849558	0.537386	-0.0298057	0.822567
C1qc	ENSMUSG00000036896	ENSMUSG00000036896	-0.146666	0.907812	-0.375504	0.633968	0.137983	0.827911	-0.660153	0.146592
Msrb3	ENSMUSG00000051236	ENSMUSG00000051236	-0.13824	0.900808	-0.329313	0.648511	0.508672	0.312212	-0.976224	0.0158513
Slc5a7	ENSMUSG00000023945	ENSMUSG00000023945	0.679186	0.87515	-3.89005	0.0103237	-1.52222	0.45169	-1.68865	0.32125
Steap4	ENSMUSG00000012428	ENSMUSG00000012428	-0.549943	0.605027	0.630078	0.302568	0.670256	0.269932	-0.590121	0.232574
Sh3bp5	ENSMUSG00000021892	ENSMUSG00000021892	0.583378	0.258438	-0.176156	0.78194	-0.27593	0.441335	0.683152	0.0188512
Pf4	ENSMUSG00000029373	ENSMUSG00000029373	-0.378213	0.813219	-0.551852	0.612914	0.218443	0.806368	-1.14851	0.0732602
Ddx3y	ENSMUSG00000069045	ENSMUSG00000069045	-0.395234	0.290107	0.0380644	0.965651	0.0594084	0.840363	-0.416578	0.0436392
Pmpcb	ENSMUSG00000029017	ENSMUSG00000029017	-0.224144	0.833978	0.531603	0.317586	0.721422	0.183192	-0.413962	0.339949
Ubxn4	ENSMUSG00000026353	ENSMUSG00000026353	-0.106754	0.796547	0.0500152	0.933386	-0.0517475	0.824363	-0.00499089	0.982812
Fam111a	ENSMUSG00000024691	ENSMUSG00000024691	0.713696	0.635907	0.0147557	0.994652	-0.835482	0.317384	1.56393	0.0197133
Irak2	ENSMUSG00000060477	ENSMUSG00000060477	0.112478	0.912633	-1.06464	0.000517322	-0.151726	0.754113	-0.800433	0.026675
Clybl	ENSMUSG00000025545	ENSMUSG00000025545	-0.43545	0.676188	0.0209278	0.989917	0.546356	0.332583	-0.960878	0.0347933
Gbp7	ENSMUSG00000040253	ENSMUSG00000040253	0.267397	0.62907	0.223428	0.579056	-0.298763	0.328463	0.789588	0.00141305
Dab2	ENSMUSG00000022150	ENSMUSG00000022150	-0.313927	0.774624	-0.371025	0.629276	0.252744	0.659337	-0.937697	0.0339527
Prpf40a	ENSMUSG00000061136	ENSMUSG00000061136	-0.158304	0.659643	-0.041351	0.945803	-0.20102	0.304746	0.0013648	0.995479
Ccl19	ENSMUSG00000071005	ENSMUSG00000071005	4.90914	0.120066	1.14655	0.801371	-0.645516	0.816593	6.70121	0.000968113
Rac1	ENSMUSG00000001847	ENSMUSG00000001847	-0.0224602	0.968942	-0.252765	0.226344	-0.0399186	0.876898	-0.235307	0.191065
Scp2	ENSMUSG00000028603	ENSMUSG00000028603	-0.226257	0.873493	0.536729	0.5132	0.846239	0.220085	-0.535768	0.341462
Wdr26	ENSMUSG00000038733	ENSMUSG00000038733	-0.0625245	0.860582	-0.105135	0.678601	-0.23185	0.186248	0.0641901	0.676614
Ssbp3	ENSMUSG00000061887	ENSMUSG00000061887	-0.224532	0.788703	0.334912	0.516747	0.157898	0.726339	-0.0475172	0.912421
Psmb1	ENSMUSG00000014769	ENSMUSG00000014769	-0.216556	0.561692	0.0127824	0.986562	-0.150228	0.476935	-0.0535456	0.792061
Arl4c	ENSMUSG00000049866	ENSMUSG00000049866	1.89284	0.54067	-0.070563	0.989917	-2.06975	0.254137	3.89203	0.00718971
Psmd8	ENSMUSG00000030591	ENSMUSG00000030591	0.0109569	0.989962	0.174778	0.77137	0.112939	0.765094	0.0727951	0.828859
Ubqln1	ENSMUSG00000005312	ENSMUSG00000005312	-0.393227	0.534721	-0.142893	0.854298	0.0710324	0.870878	-0.607152	0.041039
Cd300lg	ENSMUSG00000017309	ENSMUSG00000017309	0.464975	0.423269	-0.474117	0.14905	0.524958	0.1766	-0.5341	0.0727681
Ptpn1	ENSMUSG00000027540	ENSMUSG00000027540	0.481386	0.636309	0.0736486	0.968735	-0.646326	0.254679	1.20136	0.00790641
Skp1	ENSMUSG00000036309	ENSMUSG00000036309	-0.216958	0.764205	-0.161995	0.818096	0.155064	0.689926	-0.534017	0.0711067
B4galnt1	ENSMUSG00000006731	ENSMUSG00000006731	2.0141	0.452473	-0.0699554	0.989701	-1.79841	0.283644	3.74256	0.00524126
S100a4	ENSMUSG00000001020	ENSMUSG00000001020	0.132022	0.931269	-0.0783528	0.972437	-0.304507	0.648252	0.358177	0.524403
Pdcd4	ENSMUSG00000024975	ENSMUSG00000024975	0.302548	0.75564	-0.0494973	0.977746	-0.819596	0.11848	1.07265	0.00694711
Cmbl	ENSMUSG00000022235	ENSMUSG00000022235	-0.484998	0.660175	-0.138858	0.93759	0.47869	0.423619	-1.10255	0.0239276
Dag1	ENSMUSG00000039952	ENSMUSG00000039952	-0.0861073	0.942623	-0.0324635	0.984832	0.455288	0.348632	-0.573859	0.150213
H2-M2	ENSMUSG00000016283	ENSMUSG00000016283	4.89099	0.0983705	0.996476	0.828823	-0.0438133	0.98593	5.93128	0.00183311
Tmem254	ENSMUSG00000072676	ENSMUSG00000072676	0.0688946	0.969261	-0.870361	0.152299	-0.0720338	0.931174	-0.729433	0.189795
Hadhb	ENSMUSG00000059447	ENSMUSG00000059447	-0.201301	0.868803	0.734128	0.151712	1.05811	0.0931732	-0.525288	0.268016
Slc7a10	ENSMUSG00000030495	ENSMUSG00000030495	-0.40466	0.735286	0.624898	0.31869	0.362454	0.550382	-0.142217	0.807585
Apmap	ENSMUSG00000033096	ENSMUSG00000033096	-0.277477	0.825457	0.164756	0.922245	0.572943	0.343948	-0.685664	0.16915
Kdelr1	ENSMUSG00000002778	ENSMUSG00000002778	-0.201925	0.710155	0.00653903	0.99386	0.0373953	0.914704	-0.232782	0.330861
Itm2c	ENSMUSG00000026223	ENSMUSG00000026223	0.145667	0.838491	-0.606958	0.0225541	-0.21675	0.531026	-0.244541	0.405238
Hsdl2	ENSMUSG00000028383	ENSMUSG00000028383	-0.305719	0.77667	0.0986139	0.953868	0.67725	0.220368	-0.884356	0.0411948
Cstb	ENSMUSG00000005054	ENSMUSG00000005054	0.114962	0.907777	-0.678773	0.0549079	0.127181	0.79232	-0.690993	0.0490204
Bank1	ENSMUSG00000037922	ENSMUSG00000037922	2.5433	0.294082	0.284641	0.958065	-0.931457	0.575044	3.75939	0.0050314
Zcrb1	ENSMUSG00000022635	ENSMUSG00000022635	-0.315793	0.508363	0.270022	0.376654	0.271153	0.33622	-0.316924	0.171908
Mylk4	ENSMUSG00000044951	ENSMUSG00000044951	4.20436	NA	0.323169	NA	4.183	NA	0.344527	NA
Txndc17	ENSMUSG00000020803	ENSMUSG00000020803	-0.313833	0.54067	-0.146231	0.781551	0.10975	0.731055	-0.569814	0.0179609
Vegfb	ENSMUSG00000024962	ENSMUSG00000024962	-0.443391	0.641735	0.202714	0.854481	0.51654	0.324891	-0.757218	0.0726769
Cisd1	ENSMUSG00000037710	ENSMUSG00000037710	-0.094238	0.946875	0.239684	0.83329	0.755152	0.202164	-0.609705	0.192871
Aldh6a1	ENSMUSG00000021238	ENSMUSG00000021238	-0.73119	0.419108	0.627677	0.268843	0.497432	0.380828	-0.600945	0.200658
Cntrl	ENSMUSG00000057110	ENSMUSG00000057110	0.906144	0.495462	0.0156663	0.994042	-0.729805	0.35328	1.65161	0.00998494
Stt3b	ENSMUSG00000032437	ENSMUSG00000032437	-0.24995	0.723101	0.45523	0.166502	0.385703	0.294114	-0.180422	0.576831
Pcf11	ENSMUSG00000041328	ENSMUSG00000041328	0.113222	0.907777	0.593276	0.109037	-0.224703	0.60493	0.931201	0.00697496
Ppp2r1b	ENSMUSG00000032058	ENSMUSG00000032058	-0.387803	0.738454	-0.0836873	0.966177	0.155931	0.814974	-0.627421	0.195656
Cbr2	ENSMUSG00000025150	ENSMUSG00000025150	-0.795164	0.465831	-0.208763	0.902044	0.306013	0.663361	-1.30994	0.0155043
Lox	ENSMUSG00000024529	ENSMUSG00000024529	-0.0192579	0.991151	-0.565107	0.500808	0.242651	0.745909	-0.827017	0.143285
Psmb4	ENSMUSG00000005779	ENSMUSG00000005779	-0.103971	0.890295	0.0668976	0.951382	0.170566	0.634304	-0.20764	0.491773
F2r	ENSMUSG00000048376	ENSMUSG00000048376	0.692237	0.707813	-0.668887	0.620558	-1.83037	0.088556	1.85372	0.0184649
Slc36a2	ENSMUSG00000020264	ENSMUSG00000020264	0.105246	0.956724	0.11279	0.965449	0.862906	0.253923	-0.64487	0.299493
Pdia3	ENSMUSG00000027248	ENSMUSG00000027248	-0.314251	0.572924	-0.0591159	0.953336	-0.256375	0.415899	-0.116991	0.690936
Atp5md	ENSMUSG00000071528	ENSMUSG00000071528	-0.130998	0.949042	0.315885	0.855775	1.09359	0.198143	-0.908705	0.175659
Srek1	ENSMUSG00000032621	ENSMUSG00000032621	0.100756	0.893009	0.459642	0.125305	0.150433	0.67695	0.409965	0.141273
Blcap	ENSMUSG00000067787	ENSMUSG00000067787	-0.446251	0.575938	0.673563	0.0786305	0.457246	0.318872	-0.229935	0.571116
Prkar1a	ENSMUSG00000020612	ENSMUSG00000020612	-0.105452	0.801045	0.0271324	0.969701	-0.10296	0.633526	0.0246404	0.908595
Hcst	ENSMUSG00000064109	ENSMUSG00000064109	1.75113	0.56667	-0.0933569	0.987987	-2.38104	0.188824	4.03881	0.00407205
Dkc1	ENSMUSG00000031403	ENSMUSG00000031403	-0.261808	0.809527	0.713986	0.134167	-0.515371	0.336248	0.967549	0.0267625
Paip2	ENSMUSG00000037058	ENSMUSG00000037058	-0.0723893	0.920735	0.0908981	0.912551	0.206015	0.508774	-0.187506	0.492515
A530030E21Rik	ENSMUSG00000105160	ENSMUSG00000105160	3.70124	0.0983705	0.927013	0.760109	-0.35519	0.865868	4.98344	0.000667403
Gltp	ENSMUSG00000011884	ENSMUSG00000011884	-0.0349747	0.955898	-0.463111	0.0113009	-0.264175	0.286748	-0.233911	0.247377
Tuba4a	ENSMUSG00000026202	ENSMUSG00000026202	0.778212	0.652646	0.461531	0.780418	-0.0481352	0.966088	1.28788	0.0885116
Timd4	ENSMUSG00000055546	ENSMUSG00000055546	2.28381	0.541936	1.3353	0.687256	-0.088875	0.97268	3.70799	0.0345983
Ehd3	ENSMUSG00000024065	ENSMUSG00000024065	-0.59389	0.585217	-1.1459	0.0138921	-1.16537	0.0875544	-0.574416	0.260167
Gabarap	ENSMUSG00000018567	ENSMUSG00000018567	-0.307123	0.594768	-0.0522079	0.961885	0.205554	0.532095	-0.564885	0.0330564
Fyn	ENSMUSG00000019843	ENSMUSG00000019843	0.70996	0.630245	-0.165894	0.947887	-1.43695	0.0988181	1.98101	0.00255796
Lasp1	ENSMUSG00000038366	ENSMUSG00000038366	-0.14253	0.87159	-0.429324	0.312683	-0.203434	0.634564	-0.368419	0.284596
Bag1	ENSMUSG00000028416	ENSMUSG00000028416	-0.385051	0.660175	0.709033	0.0731328	0.768126	0.125758	-0.444143	0.258617
Col5a3	ENSMUSG00000004098	ENSMUSG00000004098	-0.07441	0.971168	0.338471	0.826479	0.705581	0.364999	-0.44152	0.523934
Ssh2	ENSMUSG00000037926	ENSMUSG00000037926	0.303848	0.667565	0.0973438	0.929726	-0.489573	0.220085	0.890765	0.00442997
Atp5j	ENSMUSG00000022890	ENSMUSG00000022890	-0.154756	0.908285	0.297989	0.773027	0.804718	0.192028	-0.661484	0.171961
Ypel3	ENSMUSG00000042675	ENSMUSG00000042675	0.092513	0.81748	0.39873	0.0058037	0.371385	0.0893733	0.119858	0.488059
Ktn1	ENSMUSG00000021843	ENSMUSG00000021843	0.17476	0.788703	0.111422	0.884144	0.113204	0.747204	0.172979	0.547221
Acadsb	ENSMUSG00000030861	ENSMUSG00000030861	-0.439387	0.65389	0.0570048	0.975789	0.204944	0.717714	-0.587327	0.175583
Ttc3	ENSMUSG00000040785	ENSMUSG00000040785	-0.0880368	0.784219	0.235707	0.0782625	0.0980506	0.540822	0.0496194	0.741557
Hibch	ENSMUSG00000041426	ENSMUSG00000041426	-0.543891	0.660175	0.829102	0.176649	0.919469	0.189105	-0.634258	0.253729
Slc38a10	ENSMUSG00000061306	ENSMUSG00000061306	-0.0914389	0.927056	-0.369888	0.446457	-0.0777775	0.876632	-0.383549	0.274732
Huwe1	ENSMUSG00000025261	ENSMUSG00000025261	-0.000243139	0.999677	0.10257	0.886546	-0.290853	0.333795	0.39318	0.107103
Ccnd3	ENSMUSG00000034165	ENSMUSG00000034165	-0.0388826	0.970711	-0.16713	0.835738	-0.44123	0.277809	0.235218	0.502132
Rpl28	ENSMUSG00000030432	ENSMUSG00000030432	0.110158	0.948681	-0.330515	0.787949	-0.143282	0.858327	-0.0770748	0.912728
Lbh	ENSMUSG00000024063	ENSMUSG00000024063	0.861393	0.496541	-0.12614	0.958911	-0.869991	0.257093	1.60524	0.0086819
Pecam1	ENSMUSG00000020717	ENSMUSG00000020717	0.665863	0.245041	-0.876245	0.00160966	-0.295534	0.451326	0.085152	0.824074
Dld	ENSMUSG00000020664	ENSMUSG00000020664	-0.378555	0.695488	0.622031	0.191352	0.842525	0.124952	-0.599049	0.154666
Map1a	ENSMUSG00000027254	ENSMUSG00000027254	-0.437735	0.831671	-0.66437	0.640955	-0.605316	0.544626	-0.496789	0.574321
C130074G19Rik	ENSMUSG00000039349	ENSMUSG00000039349	-0.136337	0.932822	-0.677989	0.344438	0.0794311	0.924486	-0.893757	0.105523
Rabac1	ENSMUSG00000003380	ENSMUSG00000003380	-0.285411	0.686032	-0.490297	0.141889	-0.024715	0.958805	-0.750993	0.0134405
Ndufab1	ENSMUSG00000030869	ENSMUSG00000030869	-0.285238	0.798737	0.404094	0.589393	0.780585	0.183548	-0.661729	0.147322
Wipi1	ENSMUSG00000041895	ENSMUSG00000041895	-0.0927967	0.943533	-0.543727	0.322245	0.208966	0.713045	-0.84549	0.048312
Lrrc17	ENSMUSG00000039883	ENSMUSG00000039883	-0.417382	0.797969	-0.494745	0.693693	-0.0817314	0.935709	-0.830395	0.214019
Edf1	ENSMUSG00000015092	ENSMUSG00000015092	-0.14051	0.812276	0.0387773	0.96855	0.261511	0.367805	-0.363243	0.127706
Coro1b	ENSMUSG00000024835	ENSMUSG00000024835	-0.0617206	0.883976	0.196465	0.335162	-0.0737392	0.724365	0.208484	0.191881
Cox17	ENSMUSG00000046516	ENSMUSG00000046516	-0.242352	0.749321	0.15383	0.845713	0.386779	0.317472	-0.475301	0.127672
Mprip	ENSMUSG00000005417	ENSMUSG00000005417	-0.065679	0.934805	-0.536289	0.0476868	0.025601	0.952147	-0.627569	0.0214265
Psmd7	ENSMUSG00000039067	ENSMUSG00000039067	-0.327979	0.618953	0.130759	0.875273	0.15391	0.693294	-0.35113	0.248515
Actn1	ENSMUSG00000015143	ENSMUSG00000015143	0.324518	0.657527	-0.333397	0.472763	-0.377035	0.33622	0.368156	0.259369
Il18r1	ENSMUSG00000026070	ENSMUSG00000026070	1.89982	0.53786	0.983721	0.739843	-1.63708	0.353821	4.52063	0.00179275
Ifi47	ENSMUSG00000078920	ENSMUSG00000078920	0.890669	0.604906	0.383025	0.847675	-1.39518	0.168615	2.66887	0.000744126
Ctcf	ENSMUSG00000005698	ENSMUSG00000005698	0.267016	0.777608	0.181734	0.855675	-0.455502	0.332938	0.904252	0.017538
Idh2	ENSMUSG00000030541	ENSMUSG00000030541	-0.409913	0.59198	0.00623008	0.995361	0.503211	0.253923	-0.906894	0.00963595
Limd2	ENSMUSG00000040699	ENSMUSG00000040699	1.9172	0.486325	0.105433	0.985602	-1.31834	0.419723	3.34097	0.0120518
Vdac2	ENSMUSG00000021771	ENSMUSG00000021771	-0.211598	0.618228	0.178572	0.56094	0.25698	0.284794	-0.290007	0.133405
Stk4	ENSMUSG00000018209	ENSMUSG00000018209	0.472898	0.755779	0.0499143	0.985187	-0.920532	0.241273	1.44334	0.0208136
Acbd4	ENSMUSG00000056938	ENSMUSG00000056938	0.0387447	0.981944	-0.195917	0.900889	0.539078	0.383506	-0.69625	0.173001
Chd7	ENSMUSG00000041235	ENSMUSG00000041235	0.464275	0.605027	0.186937	0.867065	-0.324428	0.519396	0.97564	0.0170958
Pgam2	ENSMUSG00000020475	ENSMUSG00000020475	3.61695	NA	0.986164	NA	4.00776	NA	0.595355	NA
Gimap8	ENSMUSG00000064262	ENSMUSG00000064262	1.43598	0.389879	0.175173	0.961112	-1.26059	0.251449	2.87174	0.00114567
Ddx17	ENSMUSG00000055065	ENSMUSG00000055065	0.236505	0.688521	0.209114	0.643903	0.000491962	0.998349	0.445126	0.0794335
Stk17b	ENSMUSG00000026094	ENSMUSG00000026094	0.730776	0.705041	0.180659	0.956304	-1.11266	0.279125	2.02409	0.0137371
Ptprb	ENSMUSG00000020154	ENSMUSG00000020154	0.259308	0.796364	-0.18062	0.871765	0.212172	0.688808	-0.133484	0.779398
Rab6a	ENSMUSG00000030704	ENSMUSG00000030704	0.0258585	0.979948	0.122617	0.902388	0.153975	0.714947	-0.00549992	0.990561
Resf1	ENSMUSG00000032712	ENSMUSG00000032712	0.511255	0.336419	0.336778	0.388696	-0.0446234	0.919028	0.892656	0.00210007
Thra	ENSMUSG00000058756	ENSMUSG00000058756	-0.215667	0.796364	-0.251774	0.696108	0.233773	0.57616	-0.701214	0.0372568
Stat3	ENSMUSG00000004040	ENSMUSG00000004040	0.118348	0.85186	-0.360113	0.193426	-0.237677	0.423966	-0.00408794	0.990904
Sgta	ENSMUSG00000004937	ENSMUSG00000004937	-0.267498	0.757285	0.254097	0.717159	0.323022	0.457928	-0.336423	0.36403
Saraf	ENSMUSG00000031532	ENSMUSG00000031532	-0.0236856	0.977939	0.0519987	0.958734	-0.232229	0.448884	0.260542	0.311602
Eif2s2	ENSMUSG00000074656	ENSMUSG00000074656	-0.251021	0.515332	-0.0193165	0.980357	-0.0791442	0.747676	-0.191193	0.315806
Wdfy4	ENSMUSG00000051506	ENSMUSG00000051506	1.66159	0.473879	0.402967	0.913895	-0.919366	0.511062	2.98392	0.00876385
Tnrc6b	ENSMUSG00000047888	ENSMUSG00000047888	0.0162793	0.978568	0.0463323	0.946465	-0.121738	0.584162	0.18435	0.319029
Aqp7	ENSMUSG00000028427	ENSMUSG00000028427	-0.0147669	0.99165	-0.0448462	0.980444	0.458571	0.396314	-0.518184	0.249049
Adhfe1	ENSMUSG00000025911	ENSMUSG00000025911	-0.501199	0.694457	1.09707	0.0445952	0.845888	0.225377	-0.250019	0.690567
Ralbp1	ENSMUSG00000024096	ENSMUSG00000024096	-0.0838236	0.816691	-0.0294735	0.959288	-0.0121222	0.957149	-0.101175	0.519335
Ube2h	ENSMUSG00000039159	ENSMUSG00000039159	-0.0211187	0.979147	0.0860191	0.917559	0.251261	0.406424	-0.18636	0.485074
Slc2a4	ENSMUSG00000018566	ENSMUSG00000018566	-0.654595	0.498609	0.562749	0.360933	0.441894	0.442592	-0.533739	0.26557
Sel1l	ENSMUSG00000020964	ENSMUSG00000020964	-0.0820838	0.895921	-0.320201	0.249805	0.0146002	0.966088	-0.416885	0.0710562
Itga1	ENSMUSG00000042284	ENSMUSG00000042284	0.134021	0.858561	-0.30272	0.460178	0.297336	0.396649	-0.466035	0.102763
Mme	ENSMUSG00000027820	ENSMUSG00000027820	-0.136096	0.928149	-0.335514	0.755551	0.500338	0.428442	-0.971949	0.0581722
Atp5h	ENSMUSG00000034566	ENSMUSG00000034566	-0.332051	0.768747	0.446676	0.523761	0.551752	0.330701	-0.437126	0.360199
Pkm	ENSMUSG00000032294	ENSMUSG00000032294	-0.00655531	0.996162	0.793874	0.0738353	0.690109	0.209785	0.0972099	0.853352
Zfand6	ENSMUSG00000030629	ENSMUSG00000030629	-0.241782	0.576567	0.200828	0.505169	0.030917	0.919028	-0.071871	0.759783
Rpl10	ENSMUSG00000008682	ENSMUSG00000008682	0.128979	0.94794	-0.0143915	0.994498	-0.430425	0.591112	0.545012	0.42195
Bmp3	ENSMUSG00000029335	ENSMUSG00000029335	-0.336844	0.788806	-0.214041	0.888575	0.447267	0.476935	-0.998153	0.050777
Hsbp1	ENSMUSG00000031839	ENSMUSG00000031839	-0.336806	0.616201	0.0368707	0.977955	0.237153	0.52958	-0.537088	0.0768106
Mpp1	ENSMUSG00000031402	ENSMUSG00000031402	-0.309512	0.694027	-0.0367836	0.980357	0.0759469	0.877524	-0.422242	0.221089
Arhgap5	ENSMUSG00000035133	ENSMUSG00000035133	-0.334315	0.686411	-0.0229802	0.987987	0.340684	0.4385	-0.69798	0.0498941
S100a13	ENSMUSG00000042312	ENSMUSG00000042312	-0.47478	0.522627	0.375361	0.457713	0.443495	0.310901	-0.542914	0.124412
Slc25a39	ENSMUSG00000018677	ENSMUSG00000018677	-0.114533	0.923747	-0.0118793	0.99386	0.466694	0.35365	-0.593106	0.152886
Apod	ENSMUSG00000022548	ENSMUSG00000022548	0.22954	0.91132	-0.597484	0.643931	0.332095	0.730066	-0.700039	0.355466
Slc3a2	ENSMUSG00000010095	ENSMUSG00000010095	-0.138497	0.858428	-0.689878	0.0112405	-0.382933	0.298047	-0.445441	0.132609
Cers2	ENSMUSG00000015714	ENSMUSG00000015714	-0.353156	0.433352	0.38124	0.124801	0.192111	0.494086	-0.164027	0.507846
Snx5	ENSMUSG00000027423	ENSMUSG00000027423	0.0445747	0.970711	-0.0751604	0.96039	-0.51575	0.268818	0.485164	0.198841
Cd19	ENSMUSG00000030724	ENSMUSG00000030724	4.79222	0.0846142	0.192562	0.980357	-0.822088	0.726655	5.80687	0.00119938
Fnbp1	ENSMUSG00000075415	ENSMUSG00000075415	0.26219	0.748752	0.355199	0.459315	-0.295857	0.471536	0.913246	0.00615692
Crip1	ENSMUSG00000006360	ENSMUSG00000006360	0.0603223	0.962294	-0.507907	0.301405	-0.447805	0.350674	0.000220038	0.999779
Rexo2	ENSMUSG00000032026	ENSMUSG00000032026	-0.347105	0.589808	-0.343562	0.385851	-0.0981662	0.810191	-0.5925	0.043332
Larp4b	ENSMUSG00000033499	ENSMUSG00000033499	-0.0897501	0.85508	-0.216235	0.390501	-0.144136	0.532911	-0.161849	0.410097
Atp6v1f	ENSMUSG00000004285	ENSMUSG00000004285	-0.0849092	0.881064	-0.215276	0.501223	-0.353859	0.197997	0.053674	0.834818
Rpl34	ENSMUSG00000062006	ENSMUSG00000062006	0.173657	0.917095	-0.0955152	0.967723	-0.546916	0.441978	0.625058	0.293663
Psma2	ENSMUSG00000015671	ENSMUSG00000015671	-0.148639	0.822344	0.041326	0.970315	-0.0102321	0.978289	-0.0970808	0.750253
Cdc42ep4	ENSMUSG00000041598	ENSMUSG00000041598	-0.285344	0.807763	-0.766324	0.135197	-0.226998	0.715104	-0.82467	0.0784674
Rere	ENSMUSG00000039852	ENSMUSG00000039852	0.246546	0.56615	0.330148	0.123613	0.151805	0.536584	0.424889	0.032067
Ccar1	ENSMUSG00000020074	ENSMUSG00000020074	-0.159316	0.73021	0.318261	0.124381	-0.127985	0.591085	0.286931	0.135261
Tut4	ENSMUSG00000034610	ENSMUSG00000034610	0.696053	0.518329	0.024849	0.989917	-0.623499	0.327349	1.3444	0.00865618
Tmem245	ENSMUSG00000055296	ENSMUSG00000055296	0.202385	0.778561	-0.172961	0.787949	0.409469	0.261555	-0.380045	0.195825
Zfr	ENSMUSG00000022201	ENSMUSG00000022201	-0.0786724	0.862217	-0.0199784	0.978824	0.00240571	0.991142	-0.101057	0.59868
Cd22	ENSMUSG00000030577	ENSMUSG00000030577	4.22831	0.0983705	0.282673	0.966613	-1.06872	0.606607	5.57971	0.000894767
Bin2	ENSMUSG00000098112	ENSMUSG00000098112	2.34844	0.350123	0.132791	0.98129	-1.61946	0.33148	4.10069	0.00240751
Myom1	ENSMUSG00000024049	ENSMUSG00000024049	2.23698	NA	0.648448	NA	3.04898	NA	-0.163547	NA
Cd2	ENSMUSG00000027863	ENSMUSG00000027863	2.85839	0.251609	0.10732	0.98603	-1.75608	0.313435	4.72179	0.000875937
Kmt5a	ENSMUSG00000049327	ENSMUSG00000049327	-0.346311	0.689153	-0.406786	0.440586	-0.0641462	0.907973	-0.68895	0.0642562
Ppm1a	ENSMUSG00000021096	ENSMUSG00000021096	-0.264233	0.689916	0.0388978	0.975508	0.222104	0.530114	-0.44744	0.117561
Crebrf	ENSMUSG00000048249	ENSMUSG00000048249	-0.150369	0.748061	0.0638015	0.922245	0.0267719	0.926476	-0.11334	0.591775
Hipk1	ENSMUSG00000008730	ENSMUSG00000008730	0.0916799	0.890995	-0.168485	0.742463	-0.487981	0.128859	0.411176	0.0980257
Limch1	ENSMUSG00000037736	ENSMUSG00000037736	0.363115	0.831544	-1.17111	0.0959591	-0.0247914	0.979417	-0.783203	0.250186
Sdf4	ENSMUSG00000029076	ENSMUSG00000029076	-0.386258	0.391029	-0.224018	0.546426	0.00856367	0.979764	-0.61884	0.00876385
Pmp22	ENSMUSG00000018217	ENSMUSG00000018217	-0.167718	0.908285	-0.106924	0.958911	0.32106	0.625777	-0.595702	0.261651
Adig	ENSMUSG00000044405	ENSMUSG00000044405	-0.560894	0.580567	0.393354	0.627972	0.524028	0.360307	-0.691568	0.142808
Marchf5	ENSMUSG00000023307	ENSMUSG00000023307	-0.314121	0.71439	0.244979	0.742463	0.478623	0.290049	-0.547765	0.132241
Tle5	ENSMUSG00000054452	ENSMUSG00000054452	0.045898	0.946875	-0.19926	0.594595	0.0291365	0.931816	-0.182499	0.446191
Oip5os1	ENSMUSG00000085438	ENSMUSG00000085438	-0.0750214	0.912633	0.0892027	0.908873	0.0284922	0.938983	-0.014311	0.963577
Brd4	ENSMUSG00000024002	ENSMUSG00000024002	0.265779	0.696918	-0.114681	0.899926	-0.397117	0.27944	0.548215	0.061454
Akt2	ENSMUSG00000004056	ENSMUSG00000004056	-0.240885	0.825437	-0.0905835	0.958065	0.369791	0.480309	-0.70126	0.101304
Trim12c	ENSMUSG00000057143	ENSMUSG00000057143	-0.00172702	0.999195	0.536314	0.376541	-0.395634	0.477458	0.930221	0.0404872
Nckap1	ENSMUSG00000027002	ENSMUSG00000027002	-0.265994	0.757516	-0.200508	0.806623	0.250104	0.569398	-0.716606	0.0419796
Prdx2	ENSMUSG00000005161	ENSMUSG00000005161	-0.184609	0.797969	-0.183856	0.766951	0.226598	0.529803	-0.595063	0.0404107
Lman2	ENSMUSG00000021484	ENSMUSG00000021484	-0.194752	0.753618	0.0859803	0.921493	0.177897	0.573153	-0.28667	0.272405
Fah	ENSMUSG00000030630	ENSMUSG00000030630	-0.462048	0.636617	-0.350155	0.655706	0.601833	0.271362	-1.41404	0.00124561
Abca1	ENSMUSG00000015243	ENSMUSG00000015243	-0.176958	0.798016	-0.416103	0.193632	-0.10968	0.773105	-0.483381	0.0840253
H2-Q10	ENSMUSG00000067235	ENSMUSG00000067235	-0.14691	0.954197	2.8213	9.82577849775889e-06	1.75606	0.0988181	0.918324	0.258421
Ddx21	ENSMUSG00000020075	ENSMUSG00000020075	0.265964	0.760671	-0.0657086	0.965651	-0.7087	0.126617	0.908955	0.0106385
Crtac1	ENSMUSG00000042401	ENSMUSG00000042401	-0.0761471	0.956724	0.056644	0.976899	0.567659	0.296863	-0.587162	0.184257
Sptan1	ENSMUSG00000057738	ENSMUSG00000057738	0.0744561	0.939805	-0.567575	0.102583	-0.0542519	0.911795	-0.438867	0.185704
Tap2	ENSMUSG00000024339	ENSMUSG00000024339	0.301371	0.784219	0.253779	0.802442	-0.24811	0.665748	0.803261	0.0689244
Phlda3	ENSMUSG00000041801	ENSMUSG00000041801	-0.470098	0.742733	-0.379639	0.758814	0.409643	0.572873	-1.25938	0.0315926
Kif1c	ENSMUSG00000020821	ENSMUSG00000020821	-0.208884	0.829284	-0.0788285	0.958734	0.253516	0.592235	-0.541228	0.157302
Col6a2	ENSMUSG00000020241	ENSMUSG00000020241	-0.266339	0.873335	-0.686803	0.446735	0.163204	0.859134	-1.11635	0.078466
Col5a2	ENSMUSG00000026042	ENSMUSG00000026042	-0.0927556	0.964479	-0.671619	0.46512	0.0918299	0.924328	-0.856205	0.184481
Dnajc3	ENSMUSG00000022136	ENSMUSG00000022136	-0.0639352	0.88842	-0.147676	0.59722	-0.128023	0.539205	-0.083588	0.65984
Gnaq	ENSMUSG00000024639	ENSMUSG00000024639	-0.234304	0.742931	0.178485	0.78076	0.316109	0.378502	-0.371928	0.211462
Pcyox1	ENSMUSG00000029998	ENSMUSG00000029998	-0.13618	0.91449	-0.627475	0.233904	0.205031	0.728144	-0.968687	0.0295541
Nat8l	ENSMUSG00000048142	ENSMUSG00000048142	-0.554868	0.742889	0.789037	0.404098	0.882459	0.30605	-0.648289	0.371102
Bfar	ENSMUSG00000022684	ENSMUSG00000022684	-0.0170526	0.979147	0.233412	0.395775	0.262519	0.299167	-0.04616	0.851883
Kdr	ENSMUSG00000062960	ENSMUSG00000062960	0.589215	0.311713	-0.070405	0.956494	0.460513	0.253557	0.0582971	0.884247
Aamp	ENSMUSG00000006299	ENSMUSG00000006299	-0.198744	0.754842	-0.141341	0.821131	0.00601399	0.985985	-0.346099	0.190869
Ctsw	ENSMUSG00000024910	ENSMUSG00000024910	3.11296	0.300047	0.16612	0.98079	-2.61242	0.215209	5.8915	0.000498645
Eif3k	ENSMUSG00000053565	ENSMUSG00000053565	-0.0995929	0.876625	-0.075212	0.930102	-0.295155	0.328268	0.12035	0.662027
Fermt2	ENSMUSG00000037712	ENSMUSG00000037712	-0.243386	0.829081	-0.295111	0.745754	0.396244	0.464032	-0.934741	0.0332793
Ece1	ENSMUSG00000057530	ENSMUSG00000057530	0.139362	0.857153	-0.596396	0.03879	-0.0191068	0.966088	-0.437927	0.138259
Gab3	ENSMUSG00000032750	ENSMUSG00000032750	0.6967	0.71439	0.210032	0.94597	-1.79671	0.0988181	2.70344	0.000833353
Apoc1	ENSMUSG00000040564	ENSMUSG00000040564	-0.106498	0.957349	-0.165191	0.945175	0.374928	0.636501	-0.646618	0.313609
Acads	ENSMUSG00000029545	ENSMUSG00000029545	-0.298407	0.779219	0.339405	0.665678	0.615828	0.252556	-0.574831	0.186361
Irf2	ENSMUSG00000031627	ENSMUSG00000031627	0.377802	0.641219	0.257022	0.717515	-0.339073	0.442525	0.973897	0.00656774
Gns	ENSMUSG00000034707	ENSMUSG00000034707	-0.0671977	0.897336	-0.0763071	0.896214	0.153808	0.515925	-0.297312	0.123642
Eomes	ENSMUSG00000032446	ENSMUSG00000032446	3.56003	0.294082	0.0952371	0.989778	-3.71767	0.124952	7.37293	0.000159554
Ehd4	ENSMUSG00000027293	ENSMUSG00000027293	0.0795989	0.931269	-0.541659	0.103159	-0.0100088	0.982483	-0.452051	0.151762
Sycp3	ENSMUSG00000020059	ENSMUSG00000020059	-0.548538	0.785421	-2.09934	0.00381988	-1.54993	0.142265	-1.09795	0.182037
Ctla2a	ENSMUSG00000044258	ENSMUSG00000044258	0.1248	0.93983	-0.146929	0.945175	-1.13805	0.118348	1.11592	0.0423824
Ndufb2	ENSMUSG00000002416	ENSMUSG00000002416	-0.332142	0.758627	0.317417	0.717354	0.652892	0.241809	-0.667617	0.134211
Col5a1	ENSMUSG00000026837	ENSMUSG00000026837	-0.27859	0.872725	-0.756008	0.401246	-0.103739	0.918311	-0.930859	0.163617
Hmgn1	ENSMUSG00000040681	ENSMUSG00000040681	-0.111332	0.829284	0.145307	0.712855	-0.121368	0.637177	0.155343	0.470957
Rps11	ENSMUSG00000003429	ENSMUSG00000003429	0.279507	0.851273	0.0505012	0.983014	-0.253748	0.73919	0.583757	0.323534
Iglc2	ENSMUSG00000076937	ENSMUSG00000076937	3.55848	0.0983705	0.346065	0.948726	-0.0311174	0.986291	3.93566	0.00440404
Cox20	ENSMUSG00000026500	ENSMUSG00000026500	-0.27053	0.635459	0.214752	0.623944	0.176423	0.57616	-0.232202	0.384818
H3f3b	ENSMUSG00000016559	ENSMUSG00000016559	0.438717	0.567417	0.0465519	0.976602	-0.0491416	0.927096	0.53441	0.133596
Nisch	ENSMUSG00000021910	ENSMUSG00000021910	0.100628	0.809298	0.116357	0.72919	0.0261683	0.918298	0.190817	0.264694
Rasa3	ENSMUSG00000031453	ENSMUSG00000031453	0.261497	0.65525	0.465183	0.0783825	-0.0479449	0.899964	0.774625	0.00240751
Fam214a	ENSMUSG00000034858	ENSMUSG00000034858	-0.041842	0.968942	1.01624	0.000238509	0.67143	0.12322	0.302966	0.382645
Acad11	ENSMUSG00000090150	ENSMUSG00000090150	-0.109565	0.944982	0.967425	0.0646835	1.14459	0.0988181	-0.286727	0.616112
Immt	ENSMUSG00000052337	ENSMUSG00000052337	-0.290992	0.757269	0.30846	0.658304	0.436447	0.355025	-0.418979	0.291487
Tent5a	ENSMUSG00000032265	ENSMUSG00000032265	-0.0141528	0.989302	0.245529	0.68984	0.0217293	0.966088	0.209647	0.553628
Tsc22d3	ENSMUSG00000031431	ENSMUSG00000031431	-0.31141	0.657527	-0.161757	0.828996	-0.44966	0.244512	-0.0235063	0.953562
Ccnl2	ENSMUSG00000029068	ENSMUSG00000029068	0.125328	0.859744	0.467002	0.104553	0.0448235	0.911795	0.547506	0.0424041
Smap2	ENSMUSG00000032870	ENSMUSG00000032870	0.802678	0.593294	0.126508	0.965651	-0.928465	0.281001	1.85765	0.00697496
Arhgef1	ENSMUSG00000040940	ENSMUSG00000040940	0.825758	0.606354	-0.00939007	0.997564	-0.820005	0.359999	1.63637	0.0259108
Gpc1	ENSMUSG00000034220	ENSMUSG00000034220	-0.187973	0.900154	-1.43767	0.00307883	-0.304497	0.669262	-1.32115	0.0158513
Tspan3	ENSMUSG00000032324	ENSMUSG00000032324	-0.316467	0.659944	0.0451632	0.973523	0.295769	0.446245	-0.567073	0.0714718
Dock2	ENSMUSG00000020143	ENSMUSG00000020143	1.40527	0.428122	-0.0191478	0.99487	-1.26861	0.264203	2.65474	0.00330955
Nrip1	ENSMUSG00000048490	ENSMUSG00000048490	-0.38219	0.686411	0.335358	0.643934	0.145733	0.794716	-0.192565	0.677285
Rif1	ENSMUSG00000036202	ENSMUSG00000036202	0.340446	0.73698	0.376164	0.580556	-0.331411	0.518141	1.04802	0.0116942
Drap1	ENSMUSG00000024914	ENSMUSG00000024914	-0.215438	0.743052	0.162253	0.785683	0.080975	0.832499	-0.134159	0.660164
Cwc15	ENSMUSG00000004096	ENSMUSG00000004096	-0.219864	0.450253	0.059446	0.893025	-0.0158131	0.944301	-0.144605	0.342448
Snx3	ENSMUSG00000019804	ENSMUSG00000019804	0.0109444	0.989279	0.0768127	0.929867	0.370864	0.23462	-0.283107	0.266177
Phldb1	ENSMUSG00000048537	ENSMUSG00000048537	-0.197894	0.850193	-0.130175	0.923853	0.353249	0.474848	-0.681318	0.0897516
Ppp1ca	ENSMUSG00000040385	ENSMUSG00000040385	-0.072812	0.945094	0.200284	0.795594	0.246481	0.562166	-0.119009	0.767395
Mphosph8	ENSMUSG00000079184	ENSMUSG00000079184	-0.0332754	0.965647	0.261667	0.438656	-0.0934216	0.773482	0.321814	0.185119
Ctsz	ENSMUSG00000016256	ENSMUSG00000016256	-0.14294	0.85832	-0.0199341	0.987987	0.198165	0.602539	-0.361039	0.24333
Sh3kbp1	ENSMUSG00000040990	ENSMUSG00000040990	0.00694387	0.995839	0.355027	0.531645	-0.459481	0.314043	0.821451	0.0252851
Abhd5	ENSMUSG00000032540	ENSMUSG00000032540	-0.346635	0.749067	0.600169	0.269772	0.526135	0.335836	-0.272601	0.576078
Cyp4v3	ENSMUSG00000079057	ENSMUSG00000079057	-0.294652	0.744308	-0.93436	0.0050373	-0.0954943	0.858704	-1.13352	0.00219061
Ccni	ENSMUSG00000063015	ENSMUSG00000063015	-0.337427	0.427208	0.415816	0.056986	0.349033	0.208877	-0.270643	0.220093
Dlat	ENSMUSG00000000168	ENSMUSG00000000168	-0.236673	0.833714	0.775066	0.0948246	0.937486	0.10672	-0.399093	0.388897
Lck	ENSMUSG00000000409	ENSMUSG00000000409	2.73116	0.382888	0.501228	0.930399	-2.13432	0.296022	5.36671	0.00118187
Cetn3	ENSMUSG00000021537	ENSMUSG00000021537	-0.261461	0.593322	-0.199267	0.594834	-0.0562013	0.864546	-0.404526	0.0723477
Ddx39b	ENSMUSG00000019432	ENSMUSG00000019432	0.188672	0.788806	-0.056392	0.961942	-0.423832	0.241273	0.556112	0.0516733
Smim36	ENSMUSG00000110344	ENSMUSG00000110344	-0.376675	0.789386	-0.402146	0.728569	0.121276	0.885819	-0.900097	0.118416
Dlst	ENSMUSG00000004789	ENSMUSG00000004789	-0.423918	0.537603	0.76777	0.00944981	0.659054	0.11971	-0.315203	0.346529
Gdpd3	ENSMUSG00000030703	ENSMUSG00000030703	-0.667298	0.859818	-3.15482	0.0219809	-0.31311	0.882513	-3.50901	0.0151959
Srsf1	ENSMUSG00000018379	ENSMUSG00000018379	0.090299	0.907958	0.171469	0.777404	-0.360194	0.299167	0.621961	0.0256986
Ahcyl2	ENSMUSG00000029772	ENSMUSG00000029772	-0.405676	0.664257	-0.452047	0.440776	0.291507	0.572084	-1.14923	0.00558405
Itgal	ENSMUSG00000030830	ENSMUSG00000030830	1.87166	0.459134	0.305765	0.950234	-1.61091	0.30162	3.78834	0.00255796
Mxra8	ENSMUSG00000029070	ENSMUSG00000029070	-0.138949	0.939613	-1.2349	0.0390888	-0.593445	0.42618	-0.780406	0.205424
Dnase1l3	ENSMUSG00000025279	ENSMUSG00000025279	2.47734	0.378997	0.664086	0.870997	-0.74328	0.702463	3.88471	0.00866536
Pa2g4	ENSMUSG00000025364	ENSMUSG00000025364	0.040063	0.957052	0.0932326	0.894821	-0.34292	0.241191	0.476216	0.039832
Crat	ENSMUSG00000026853	ENSMUSG00000026853	-0.372426	0.753077	0.839219	0.104553	0.869176	0.168615	-0.402383	0.433924
Hectd1	ENSMUSG00000035247	ENSMUSG00000035247	0.133682	0.773029	0.0916513	0.848555	-0.0732296	0.7732	0.298563	0.111701
Ginm1	ENSMUSG00000040006	ENSMUSG00000040006	-0.380663	0.712986	0.135699	0.929726	0.51996	0.334146	-0.764925	0.0795645
Wasf2	ENSMUSG00000028868	ENSMUSG00000028868	0.107499	0.837309	-0.110996	0.818492	-0.245774	0.329672	0.242276	0.243311
Ltbp3	ENSMUSG00000024940	ENSMUSG00000024940	0.123192	0.932788	-0.371437	0.695656	0.555733	0.359991	-0.803978	0.105597
Gabarapl1	ENSMUSG00000030161	ENSMUSG00000030161	-0.247996	0.784219	-0.128848	0.913998	0.224207	0.629519	-0.601051	0.099159
Acot13	ENSMUSG00000006717	ENSMUSG00000006717	-0.373197	0.563526	0.447541	0.18745	0.429531	0.251673	-0.355187	0.243311
Basp1	ENSMUSG00000045763	ENSMUSG00000045763	0.392605	0.838352	-0.0217407	0.99386	-0.503696	0.588913	0.874561	0.251597
Lyn	ENSMUSG00000042228	ENSMUSG00000042228	0.516322	0.666	-0.0755819	0.973786	-0.48427	0.456296	0.92501	0.0805359
Hebp1	ENSMUSG00000042770	ENSMUSG00000042770	-0.253441	0.829284	-0.579052	0.326324	0.107218	0.873912	-0.939711	0.0404193
Nptn	ENSMUSG00000032336	ENSMUSG00000032336	-0.197027	0.77987	-0.247034	0.609025	-0.150451	0.686795	-0.29361	0.320144
Itsn1	ENSMUSG00000022957	ENSMUSG00000022957	0.00397378	0.997746	-0.676651	0.105374	0.0740487	0.899792	-0.746726	0.056367
Cbl	ENSMUSG00000034342	ENSMUSG00000034342	0.338663	0.728068	0.0216556	0.989182	-0.573455	0.256804	0.933774	0.0209103
Cyb5r3	ENSMUSG00000018042	ENSMUSG00000018042	-0.266021	0.808492	-0.464016	0.463832	0.288569	0.600431	-1.01861	0.02055
Cgnl1	ENSMUSG00000032232	ENSMUSG00000032232	-0.198905	0.866982	-0.0811035	0.965759	0.409518	0.457754	-0.689526	0.126442
Ankrd17	ENSMUSG00000055204	ENSMUSG00000055204	-0.0715647	0.862217	0.0842039	0.824738	0.0630163	0.767993	-0.0503771	0.786416
Ube2b	ENSMUSG00000020390	ENSMUSG00000020390	-0.0403263	0.964384	0.104828	0.902945	0.271697	0.416741	-0.207196	0.480814
Golga4	ENSMUSG00000038708	ENSMUSG00000038708	0.0134178	0.988846	0.0220081	0.98603	0.0416303	0.924081	-0.0062044	0.988075
Fkbp9	ENSMUSG00000029781	ENSMUSG00000029781	-0.316859	0.75859	-0.164245	0.90079	0.376914	0.468776	-0.858018	0.041732
Eif5a	ENSMUSG00000078812	ENSMUSG00000078812	-0.12015	0.816691	-0.0439358	0.958065	-0.0339279	0.9135	-0.130158	0.568148
Celf1	ENSMUSG00000005506	ENSMUSG00000005506	-0.00912953	0.988517	0.174773	0.557133	-0.247782	0.289076	0.413426	0.0273279
Tbc1d10c	ENSMUSG00000040247	ENSMUSG00000040247	2.99522	0.266254	0.355305	0.95324	-1.32952	0.476935	4.68005	0.00215692
Epb41l1	ENSMUSG00000027624	ENSMUSG00000027624	-0.244362	0.816975	-0.0369126	0.983221	0.411134	0.428442	-0.692409	0.101287
Galnt2	ENSMUSG00000089704	ENSMUSG00000089704	-0.263006	0.803804	0.506817	0.37427	0.702047	0.202057	-0.458236	0.299954
Ogfrl1	ENSMUSG00000026158	ENSMUSG00000026158	0.435101	0.759976	0.688532	0.37427	-0.100453	0.907544	1.22409	0.0354152
Arf4	ENSMUSG00000021877	ENSMUSG00000021877	-0.184636	0.837269	-0.0849146	0.950234	0.308903	0.473179	-0.578453	0.0977188
Gimap6	ENSMUSG00000047867	ENSMUSG00000047867	1.23264	0.419108	-0.0588842	0.986251	-1.18197	0.231367	2.35573	0.00262039
Pdia6	ENSMUSG00000020571	ENSMUSG00000020571	-0.118373	0.824557	0.157554	0.693693	0.100687	0.716663	-0.0615061	0.805295
Acot2	ENSMUSG00000021226	ENSMUSG00000021226	-0.22951	0.749321	0.921338	0.000164668	0.779965	0.0429371	-0.0881369	0.800923
Trabd2b	ENSMUSG00000070867	ENSMUSG00000070867	-1.03103	0.389879	-0.773183	0.345579	-0.721197	0.351279	-1.08302	0.0846457
Mtch1	ENSMUSG00000024012	ENSMUSG00000024012	-0.259097	0.660175	-0.324478	0.333409	0.0366952	0.925974	-0.620271	0.0168807
Gnb1	ENSMUSG00000029064	ENSMUSG00000029064	-0.166578	0.679164	-0.0078275	0.99015	0.0348747	0.893192	-0.20928	0.2421
Ubn2	ENSMUSG00000038538	ENSMUSG00000038538	0.318663	0.641219	0.176407	0.796107	-0.223629	0.549946	0.718699	0.0175511
Zfhx3	ENSMUSG00000038872	ENSMUSG00000038872	-0.199824	0.86265	0.00533142	0.997737	0.249072	0.665117	-0.443565	0.334212
Ppp2r1a	ENSMUSG00000007564	ENSMUSG00000007564	-0.0490361	0.951269	-0.505687	0.0452673	-0.422688	0.195512	-0.132035	0.644196
Baz1b	ENSMUSG00000002748	ENSMUSG00000002748	-0.161275	0.692518	0.288374	0.130965	-0.0739311	0.752525	0.20103	0.262915
Paqr9	ENSMUSG00000064225	ENSMUSG00000064225	0.127313	0.957052	-0.964932	0.297125	0.0561788	0.961314	-0.893798	0.234664
Tab2	ENSMUSG00000015755	ENSMUSG00000015755	0.0789381	0.861071	-0.200413	0.38818	-0.16472	0.437753	0.0432455	0.834853
Hdgf	ENSMUSG00000004897	ENSMUSG00000004897	-0.184499	0.663953	0.102067	0.818492	-0.0207875	0.942523	-0.0616448	0.779576
Hipk2	ENSMUSG00000061436	ENSMUSG00000061436	-0.127572	0.926395	-0.438849	0.565854	-0.0224661	0.97448	-0.543955	0.263999
Gm17066	ENSMUSG00000091509	ENSMUSG00000091509	0.183201	0.835722	0.330231	0.534714	-0.266483	0.530114	0.779915	0.0231021
Extl3	ENSMUSG00000021978	ENSMUSG00000021978	-0.16789	0.859001	-0.289842	0.653078	0.0693096	0.896472	-0.527041	0.144814
P4hb	ENSMUSG00000025130	ENSMUSG00000025130	-0.192286	0.754553	-0.204507	0.651453	0.12295	0.712774	-0.519743	0.039206
Pygb	ENSMUSG00000033059	ENSMUSG00000033059	-0.735876	0.264985	0.365517	0.522485	0.276461	0.549652	-0.64682	0.0827625
Flt1	ENSMUSG00000029648	ENSMUSG00000029648	0.291378	0.764235	-0.0952292	0.95083	0.383952	0.432952	-0.187804	0.677534
Snrnp48	ENSMUSG00000021431	ENSMUSG00000021431	0.153701	0.861168	0.328086	0.522944	-0.335296	0.412994	0.817083	0.0148662
Ubl3	ENSMUSG00000001687	ENSMUSG00000001687	-0.0273612	0.961232	0.290109	0.112382	0.271139	0.212199	-0.00839048	0.970893
Cct8	ENSMUSG00000025613	ENSMUSG00000025613	-0.174063	0.735761	0.0554402	0.946165	-0.310563	0.244512	0.19194	0.390132
Smg1	ENSMUSG00000030655	ENSMUSG00000030655	0.454868	0.657527	-0.0538303	0.97835	-0.691869	0.221592	1.09291	0.0142271
Rasgrp2	ENSMUSG00000032946	ENSMUSG00000032946	0.230228	0.856705	-0.0807664	0.967479	-0.638177	0.289455	0.787638	0.102558
Fh1	ENSMUSG00000026526	ENSMUSG00000026526	-0.411831	0.617591	0.615194	0.128657	0.788696	0.109934	-0.585333	0.116811
Scd2	ENSMUSG00000025203	ENSMUSG00000025203	-0.404963	0.77987	1.01383	0.106406	0.484718	0.50247	0.124152	0.864088
Arpc5	ENSMUSG00000008475	ENSMUSG00000008475	0.225699	0.785344	-0.0482681	0.973162	-0.45558	0.276034	0.633012	0.0571899
Zbtb4	ENSMUSG00000018750	ENSMUSG00000018750	-0.130109	0.788703	-0.0422408	0.957616	0.161308	0.503954	-0.333657	0.0887618
Rragc	ENSMUSG00000028646	ENSMUSG00000028646	-0.360784	0.595087	-0.143361	0.865334	0.0874547	0.844572	-0.5916	0.0571899
Cnbp	ENSMUSG00000030057	ENSMUSG00000030057	-0.148078	0.683353	0.169516	0.446457	-0.0127832	0.958391	0.0342215	0.858872
Chmp4b	ENSMUSG00000038467	ENSMUSG00000038467	-0.0551187	0.912578	-0.142096	0.653078	-0.215778	0.32361	0.0185637	0.935161
Use1	ENSMUSG00000002395	ENSMUSG00000002395	0.0460177	0.957589	-0.0696941	0.946939	-0.0210774	0.960859	-0.00259904	0.995051
Usp48	ENSMUSG00000043411	ENSMUSG00000043411	0.0928869	0.884552	0.160652	0.744072	-0.138074	0.653798	0.391613	0.10019
Psmd4	ENSMUSG00000005625	ENSMUSG00000005625	-0.0994762	0.870917	0.0591102	0.946939	0.0835879	0.792611	-0.123954	0.633438
Tmem135	ENSMUSG00000039428	ENSMUSG00000039428	-0.353739	0.760671	-0.0338265	0.98765	0.29129	0.631353	-0.678856	0.157369
Ssr3	ENSMUSG00000027828	ENSMUSG00000027828	-0.281009	0.527728	-0.0902799	0.880174	-0.0812472	0.776207	-0.290041	0.173519
Cd8a	ENSMUSG00000053977	ENSMUSG00000053977	4.29473	0.131813	0.113868	0.987987	-2.32965	0.294114	6.73825	0.000284066
Ubl5	ENSMUSG00000084786	ENSMUSG00000084786	-0.215419	0.697235	-0.22131	0.56395	-0.189222	0.521189	-0.247508	0.316582
Smarcc2	ENSMUSG00000025369	ENSMUSG00000025369	-0.144741	0.85832	-0.132873	0.879376	0.133871	0.744371	-0.411486	0.186309
Grap2	ENSMUSG00000042351	ENSMUSG00000042351	3.7231	0.158031	0.434695	0.942608	-1.48973	0.448118	5.64752	0.000522432
Nipsnap2	ENSMUSG00000029432	ENSMUSG00000029432	-0.269713	0.758309	0.572318	0.148388	0.611808	0.18638	-0.309203	0.414892
Tnpo3	ENSMUSG00000012535	ENSMUSG00000012535	-0.162345	0.698415	-0.28316	0.158516	-0.310613	0.184033	-0.134892	0.486612
Pdzrn3	ENSMUSG00000035357	ENSMUSG00000035357	-0.0455984	0.977939	-0.586433	0.357852	0.388361	0.516284	-1.02039	0.0357384
Add3	ENSMUSG00000025026	ENSMUSG00000025026	0.268256	0.784972	1.20959811864672e-05	0.999962	-0.609755	0.223171	0.878022	0.0265468
Slc24a3	ENSMUSG00000063873	ENSMUSG00000063873	-0.439913	0.664257	0.267334	0.789623	0.368425	0.505434	-0.541004	0.238021
Luc7l2	ENSMUSG00000029823	ENSMUSG00000029823	0.185274	0.585919	0.0756849	0.849867	0.0565072	0.792039	0.204452	0.195508
Swi5	ENSMUSG00000044627	ENSMUSG00000044627	-0.519122	0.435172	0.314435	0.56395	0.131531	0.775235	-0.336218	0.34053
Actr3	ENSMUSG00000026341	ENSMUSG00000026341	0.252808	0.835739	0.0485807	0.98041	-0.798492	0.19088	1.09988	0.020349
Gtf2h5	ENSMUSG00000034345	ENSMUSG00000034345	-0.221787	0.79359	-0.326364	0.54493	0.0710605	0.888764	-0.619211	0.0715255
Tmem234	ENSMUSG00000028797	ENSMUSG00000028797	-0.196004	0.561597	-0.0132227	0.983862	0.0164999	0.944662	-0.225727	0.150336
Foxn3	ENSMUSG00000033713	ENSMUSG00000033713	-0.0389504	0.932788	0.0210043	0.975739	-0.0910227	0.650694	0.0730767	0.679451
Kdm5a	ENSMUSG00000030180	ENSMUSG00000030180	0.0909379	0.906409	0.118056	0.880337	-0.19505	0.569124	0.404043	0.145322
Apbb1ip	ENSMUSG00000026786	ENSMUSG00000026786	0.57522	0.661371	0.0558266	0.981312	-0.700584	0.328573	1.33163	0.0215968
Zmynd11	ENSMUSG00000021156	ENSMUSG00000021156	0.019658	0.954121	0.109079	0.48222	-0.0635415	0.638509	0.192279	0.0692523
Rsrc2	ENSMUSG00000029422	ENSMUSG00000029422	0.0267699	0.971041	0.13206	0.795735	0.0444584	0.894628	0.114371	0.653506
U2surp	ENSMUSG00000032407	ENSMUSG00000032407	-0.0140254	0.979147	0.217986	0.290024	-0.0395721	0.870302	0.243532	0.143651
Trim30a	ENSMUSG00000030921	ENSMUSG00000030921	0.596782	0.57347	0.0420757	0.983853	-0.819386	0.194828	1.45824	0.00293387
Fabp5	ENSMUSG00000027533	ENSMUSG00000027533	-0.0465714	0.982194	0.28599	0.869965	0.894346	0.261555	-0.654927	0.317488
Hk2	ENSMUSG00000000628	ENSMUSG00000000628	-0.401825	0.692901	0.37431	0.617393	0.513725	0.340527	-0.54124	0.224716
Apobec2	ENSMUSG00000040694	ENSMUSG00000040694	2.74253	NA	2.16198	NA	4.38328	NA	0.521227	NA
Taok3	ENSMUSG00000061288	ENSMUSG00000061288	0.307747	0.801184	-0.0989897	0.961112	-0.683584	0.268869	0.892342	0.0705406
Atp6v1a	ENSMUSG00000052459	ENSMUSG00000052459	-0.177708	0.859074	-0.0426547	0.979387	0.268699	0.569579	-0.489061	0.205098
Cct7	ENSMUSG00000030007	ENSMUSG00000030007	-0.147972	0.758309	0.0917475	0.86176	-0.104413	0.685227	0.0481882	0.83945
Amotl2	ENSMUSG00000032531	ENSMUSG00000032531	-0.299005	0.758627	0.109143	0.942526	0.459199	0.348632	-0.649061	0.104118
Gys1	ENSMUSG00000003865	ENSMUSG00000003865	-0.436282	0.695276	0.760096	0.152709	0.38825	0.510219	-0.0644366	0.915169
Metap2	ENSMUSG00000036112	ENSMUSG00000036112	-0.148336	0.74975	0.0945966	0.845713	0.0889746	0.725836	-0.142714	0.486875
Phf20l1	ENSMUSG00000072501	ENSMUSG00000072501	0.0923675	0.902134	0.17613	0.760109	-0.177029	0.605379	0.445526	0.102648
Nsd3	ENSMUSG00000054823	ENSMUSG00000054823	0.217697	0.805024	0.0966607	0.942782	-0.513422	0.249429	0.82778	0.0197171
Nemf	ENSMUSG00000020982	ENSMUSG00000020982	-0.197052	0.736126	0.313278	0.300616	-0.0419291	0.907383	0.158155	0.547198
Dram1	ENSMUSG00000020057	ENSMUSG00000020057	-0.210322	0.847059	-0.216809	0.83329	0.132192	0.821051	-0.559323	0.186697
Tecr	ENSMUSG00000031708	ENSMUSG00000031708	-0.162964	0.859654	-0.346804	0.516978	0.337951	0.436484	-0.847718	0.0160445
Setd5	ENSMUSG00000034269	ENSMUSG00000034269	0.16435	0.846479	0.280256	0.612077	-0.0136126	0.977096	0.458219	0.164017
Rassf5	ENSMUSG00000026430	ENSMUSG00000026430	1.45888	0.567417	0.27414	0.95324	-1.54172	0.293676	3.27475	0.00524412
Lnpep	ENSMUSG00000023845	ENSMUSG00000023845	-0.0367317	0.95438	0.183108	0.574228	-0.0426576	0.884246	0.189034	0.367072
Psma4	ENSMUSG00000032301	ENSMUSG00000032301	-0.345549	0.529231	0.334002	0.309468	0.189267	0.556124	-0.200815	0.469579
Mettl7a1	ENSMUSG00000054619	ENSMUSG00000054619	-0.422305	0.718796	0.649878	0.290692	0.721494	0.244512	-0.493922	0.33411
Ccl11	ENSMUSG00000020676	ENSMUSG00000020676	-0.167627	0.917892	-0.0306031	0.989136	0.375257	0.595008	-0.573487	0.326835
Vps35	ENSMUSG00000031696	ENSMUSG00000031696	-0.423882	0.448565	0.044988	0.969701	0.255465	0.459783	-0.634359	0.0242738
Tatdn2	ENSMUSG00000056952	ENSMUSG00000056952	0.000781447	0.999195	-1.28479	4.35814890195026e-07	-0.554736	0.185874	-0.72927	0.0243209
Mocs2	ENSMUSG00000015536	ENSMUSG00000015536	-0.438368	0.640196	-0.150843	0.911417	0.325245	0.527853	-0.914456	0.0280048
Copa	ENSMUSG00000026553	ENSMUSG00000026553	-0.032116	0.973952	-0.209619	0.730526	0.112131	0.785981	-0.353866	0.250674
Eef1d	ENSMUSG00000055762	ENSMUSG00000055762	0.0475542	0.949042	0.126248	0.829211	-0.337571	0.263742	0.511373	0.0330085
Ywhaz	ENSMUSG00000022285	ENSMUSG00000022285	0.277981	0.647767	-0.288341	0.452925	-0.571768	0.10672	0.561407	0.036614
Nacc2	ENSMUSG00000026932	ENSMUSG00000026932	-0.356335	0.695065	-0.589725	0.185006	-0.0948683	0.868847	-0.851192	0.0300996
Cap1	ENSMUSG00000028656	ENSMUSG00000028656	0.102813	0.943331	-0.29198	0.778372	-0.848548	0.169235	0.659381	0.169622
Srp72	ENSMUSG00000036323	ENSMUSG00000036323	-0.141614	0.660175	0.0436624	0.930276	-0.0285142	0.891395	-0.0694376	0.665056
Ptgr2	ENSMUSG00000072946	ENSMUSG00000072946	-0.255947	0.820222	0.292755	0.755551	0.678657	0.229567	-0.641849	0.156512
G3bp1	ENSMUSG00000018583	ENSMUSG00000018583	0.0763756	0.927554	0.080751	0.938955	-0.476046	0.195177	0.633172	0.0273011
Slc25a51	ENSMUSG00000045973	ENSMUSG00000045973	-0.183992	0.831072	0.0941303	0.940413	0.286695	0.487139	-0.376557	0.276818
Slfn5	ENSMUSG00000054404	ENSMUSG00000054404	0.0789746	0.909021	-0.260328	0.460262	-0.095822	0.773368	-0.0855315	0.766795
Rora	ENSMUSG00000032238	ENSMUSG00000032238	-0.1277	0.905991	0.299969	0.676829	0.374658	0.429371	-0.202389	0.640452
Atp6v1b2	ENSMUSG00000006273	ENSMUSG00000006273	-0.0842048	0.920069	-0.441282	0.180942	-0.0443918	0.919657	-0.481095	0.0985322
Actr2	ENSMUSG00000020152	ENSMUSG00000020152	0.0969813	0.898418	0.0199737	0.987626	-0.348414	0.314826	0.465369	0.0944509
Serpinf1	ENSMUSG00000000753	ENSMUSG00000000753	-0.305504	0.847098	-0.905309	0.193426	0.116079	0.898237	-1.32689	0.0297069
Adcy5	ENSMUSG00000022840	ENSMUSG00000022840	0.116254	0.930917	-0.686211	0.179503	0.253174	0.66659	-0.823131	0.068273
Cfb	ENSMUSG00000090231	ENSMUSG00000090231	-0.183812	0.836637	-0.55881	0.141116	-0.0830274	0.870302	-0.659594	0.056273
Anp32b	ENSMUSG00000028333	ENSMUSG00000028333	-0.111519	0.848614	0.163821	0.708963	-0.245759	0.370889	0.298061	0.190163
Tpp1	ENSMUSG00000030894	ENSMUSG00000030894	-0.00710811	0.994735	-0.129435	0.886546	0.415975	0.280438	-0.552518	0.0725319
Setd2	ENSMUSG00000044791	ENSMUSG00000044791	0.232202	0.76011	-0.000465942	0.999602	-0.315936	0.4046	0.547672	0.0775988
Rab5if	ENSMUSG00000027637	ENSMUSG00000027637	-0.163666	0.837187	0.159535	0.834356	0.283262	0.455062	-0.287393	0.374875
Nktr	ENSMUSG00000032525	ENSMUSG00000032525	0.29288	0.559975	0.148396	0.762018	-0.061335	0.854411	0.502612	0.0300996
Zfc3h1	ENSMUSG00000034163	ENSMUSG00000034163	0.0583235	0.957409	0.306064	0.586162	0.035131	0.946099	0.329256	0.355605
Tbca	ENSMUSG00000042043	ENSMUSG00000042043	-0.0272702	0.970454	-0.185019	0.64808	-0.0692984	0.828034	-0.142991	0.566235
Rp9	ENSMUSG00000032239	ENSMUSG00000032239	0.0475819	0.955875	0.347481	0.303519	-0.138218	0.693533	0.533281	0.0460636
Ctnnbip1	ENSMUSG00000028988	ENSMUSG00000028988	0.037616	0.972709	-0.480674	0.23229	0.0451958	0.930318	-0.488254	0.154516
Ptpn11	ENSMUSG00000043733	ENSMUSG00000043733	-0.192798	0.846322	-0.417997	0.437597	0.148923	0.773762	-0.759717	0.0461228
Man2a2	ENSMUSG00000038886	ENSMUSG00000038886	0.449988	0.635107	1.23832	0.000517322	0.27688	0.597067	1.41143	0.000889242
Selenos	ENSMUSG00000075701	ENSMUSG00000075701	-0.0829154	0.882914	0.355885	0.115978	0.0603683	0.840363	0.212602	0.32947
Atf5	ENSMUSG00000038539	ENSMUSG00000038539	-0.5382	0.578357	-0.369292	0.643903	-0.0028451	0.995419	-0.904646	0.043132
Dnajc7	ENSMUSG00000014195	ENSMUSG00000014195	0.183807	0.867058	0.182247	0.875156	-0.50241	0.328319	0.868464	0.0361714
Tmem30a	ENSMUSG00000032328	ENSMUSG00000032328	-0.206458	0.635107	-0.135733	0.727897	-0.0718945	0.786631	-0.270296	0.167671
Ndufv2	ENSMUSG00000024099	ENSMUSG00000024099	-0.340634	0.613181	0.55924	0.0772855	0.639129	0.116702	-0.420523	0.174657
Cdk11b	ENSMUSG00000029062	ENSMUSG00000029062	-0.0845135	0.901222	0.129999	0.829316	-0.0607242	0.867601	0.106209	0.708927
Tsn	ENSMUSG00000026374	ENSMUSG00000026374	-0.104663	0.734821	-0.0202139	0.9699	-0.1517	0.332938	0.0268235	0.863641
Nap1l4	ENSMUSG00000059119	ENSMUSG00000059119	-0.11765	0.775363	0.0478688	0.937441	0.0720581	0.745717	-0.141839	0.420316
Axl	ENSMUSG00000002602	ENSMUSG00000002602	0.267637	0.787428	-0.5665	0.232395	-0.115727	0.83972	-0.183136	0.688416
Smpx	ENSMUSG00000041476	ENSMUSG00000041476	3.20895	NA	0.88671	NA	3.94723	NA	0.148433	NA
Hprt	ENSMUSG00000025630	ENSMUSG00000025630	-0.2291	0.749857	-0.600762	0.0401527	-0.298705	0.409214	-0.531157	0.0730293
Hip1	ENSMUSG00000039959	ENSMUSG00000039959	-0.0491335	0.973952	-0.680214	0.199814	0.124472	0.851569	-0.853819	0.0638748
Rab1a	ENSMUSG00000020149	ENSMUSG00000020149	-0.153878	0.881601	-0.16616	0.88141	0.220477	0.662831	-0.540514	0.169898
Sri	ENSMUSG00000003161	ENSMUSG00000003161	0.0152528	0.982194	-0.233584	0.411512	-0.257552	0.317411	0.0392208	0.87857
Ndufa8	ENSMUSG00000026895	ENSMUSG00000026895	-0.0906818	0.914592	0.2093	0.724453	0.602734	0.12322	-0.484115	0.102744
Eif4e3	ENSMUSG00000093661	ENSMUSG00000093661	-0.505471	0.419108	0.546388	0.113322	0.411127	0.304614	-0.37021	0.260411
Atp1b3	ENSMUSG00000032412	ENSMUSG00000032412	-0.0357106	0.973226	0.121265	0.908581	-0.326564	0.413182	0.412118	0.214488
Nufip2	ENSMUSG00000037857	ENSMUSG00000037857	-0.00582086	0.991909	-0.186723	0.504897	-0.248903	0.285149	0.0563591	0.799019
Ypel5	ENSMUSG00000039770	ENSMUSG00000039770	-0.3114	0.591318	0.261267	0.517762	0.247396	0.449223	-0.297529	0.275173
Larp1	ENSMUSG00000037331	ENSMUSG00000037331	0.125054	0.834647	-0.0719268	0.930276	-0.251185	0.379545	0.304313	0.198841
Zbtb16	ENSMUSG00000066687	ENSMUSG00000066687	-0.209673	0.881639	0.537504	0.496712	0.307221	0.654203	0.0206106	0.977766
Cpt2	ENSMUSG00000028607	ENSMUSG00000028607	-0.448273	0.686032	0.687322	0.218077	0.818542	0.184937	-0.579494	0.233415
Stk38	ENSMUSG00000024006	ENSMUSG00000024006	0.00578241	0.994943	0.159018	0.776092	-0.3706	0.250893	0.5354	0.0372053
Creg1	ENSMUSG00000040713	ENSMUSG00000040713	-0.120727	0.841604	-0.155711	0.748658	0.100503	0.74788	-0.37694	0.107717
Akap7	ENSMUSG00000039166	ENSMUSG00000039166	-0.333736	0.754356	0.28596	0.754902	0.681699	0.220368	-0.729475	0.0949178
Smc3	ENSMUSG00000024974	ENSMUSG00000024974	0.143813	0.778134	-0.0411889	0.9611	-0.28736	0.265137	0.389985	0.0572304
Plac9	ENSMUSG00000095304	ENSMUSG00000095304	-0.134643	0.919277	-0.854759	0.0718531	-0.040774	0.954946	-0.948628	0.039491
Ryk	ENSMUSG00000032547	ENSMUSG00000032547	-0.132687	0.887971	-0.344753	0.511236	0.161655	0.726133	-0.639095	0.0648112
Ndufb6	ENSMUSG00000071014	ENSMUSG00000071014	-0.354982	0.717432	0.532306	0.303666	0.865137	0.112258	-0.687813	0.0940284
Nmt1	ENSMUSG00000020936	ENSMUSG00000020936	-0.14692	0.797987	0.00290911	0.997596	0.0836327	0.792538	-0.227644	0.345416
Bola3	ENSMUSG00000045160	ENSMUSG00000045160	-0.434806	0.577224	0.200553	0.813409	0.599835	0.196126	-0.834087	0.0212786
Iqsec1	ENSMUSG00000034312	ENSMUSG00000034312	-0.0382606	0.964569	-0.412426	0.16987	-0.0180295	0.966088	-0.432657	0.106657
Psmb9	ENSMUSG00000096727	ENSMUSG00000096727	0.522988	0.687671	0.32281	0.800072	-0.446938	0.516	1.29274	0.0212829
Srp14	ENSMUSG00000009549	ENSMUSG00000009549	-0.190023	0.801336	-0.165066	0.822602	0.097663	0.820349	-0.452753	0.142287
Hcar1	ENSMUSG00000049241	ENSMUSG00000049241	-0.0581724	0.977939	1.71917	0.000997018	1.06635	0.177947	0.594651	0.347606
Ar	ENSMUSG00000046532	ENSMUSG00000046532	-0.31776	0.749857	-0.0395783	0.981353	0.259078	0.620193	-0.616417	0.137225
Cytip	ENSMUSG00000026832	ENSMUSG00000026832	2.02984	0.409238	0.333448	0.945438	-1.26942	0.409138	3.63271	0.00404692
Gatd3a	ENSMUSG00000053329	ENSMUSG00000053329	-0.377091	0.689945	0.492029	0.357841	0.704664	0.183192	-0.589726	0.151655
Ndufs6	ENSMUSG00000021606	ENSMUSG00000021606	-0.365109	0.633751	0.421964	0.339382	0.393637	0.346208	-0.336781	0.341307
Cyc1	ENSMUSG00000022551	ENSMUSG00000022551	-0.375861	0.696835	0.766241	0.0730532	0.982577	0.0819799	-0.592196	0.157712
Hnrnpc	ENSMUSG00000060373	ENSMUSG00000060373	0.0519503	0.928743	-0.0634723	0.924271	-0.255808	0.296863	0.244286	0.221574
Ccdc88c	ENSMUSG00000021182	ENSMUSG00000021182	0.535606	0.723441	-0.207495	0.923779	-1.12267	0.169883	1.45078	0.0214837
Ndfip1	ENSMUSG00000024425	ENSMUSG00000024425	-0.212727	0.587297	-0.031896	0.966117	0.0407209	0.876632	-0.285344	0.112161
Filip1l	ENSMUSG00000043336	ENSMUSG00000043336	0.664165	0.494517	0.0646853	0.975508	-0.351767	0.545581	1.08062	0.0216731
Arrb2	ENSMUSG00000060216	ENSMUSG00000060216	0.613543	0.664111	-0.394802	0.767976	-1.16571	0.150683	1.38445	0.0270203
Iglc3	ENSMUSG00000105547	ENSMUSG00000105547	5.05901	0.0163656	0.28222	0.965449	-0.355857	0.872399	5.69709	0.000284066
Sec61a1	ENSMUSG00000030082	ENSMUSG00000030082	-0.0606712	0.919121	-0.134767	0.756438	-0.228487	0.366472	0.0330492	0.898894
Hilpda	ENSMUSG00000043421	ENSMUSG00000043421	0.0941821	0.959536	-1.79991	0.000178119	-0.788071	0.276034	-0.917656	0.111513
Eif4h	ENSMUSG00000040731	ENSMUSG00000040731	0.0606723	0.912633	0.0776927	0.895557	0.124123	0.614616	0.0142416	0.955258
Scamp3	ENSMUSG00000028049	ENSMUSG00000028049	-0.0580057	0.951108	0.0803638	0.944762	-0.239878	0.515098	0.262236	0.40604
Trip12	ENSMUSG00000026219	ENSMUSG00000026219	-0.0755053	0.890295	-0.174691	0.614254	-0.166034	0.508091	-0.0841622	0.720089
Atraid	ENSMUSG00000013622	ENSMUSG00000013622	-0.230869	0.73698	-0.0435258	0.971735	0.311149	0.369843	-0.585544	0.0387284
Nsd1	ENSMUSG00000021488	ENSMUSG00000021488	0.202573	0.587439	-0.215076	0.327995	-0.269508	0.215253	0.257004	0.135261
Eif4ebp2	ENSMUSG00000020091	ENSMUSG00000020091	0.359942	0.328001	0.0371263	0.965651	-0.0026304	0.991845	0.399699	0.0465374
Gstm2	ENSMUSG00000040562	ENSMUSG00000040562	-0.330213	0.745694	-0.643805	0.166704	0.0968632	0.874116	-1.07088	0.00982853
Rb1cc1	ENSMUSG00000025907	ENSMUSG00000025907	-0.0787838	0.874794	0.0751174	0.897119	0.0985293	0.692206	-0.102196	0.631531
Tcerg1	ENSMUSG00000024498	ENSMUSG00000024498	0.161189	0.762721	-0.0312047	0.973539	-0.303696	0.265877	0.433681	0.0458513
Gramd3	ENSMUSG00000001700	ENSMUSG00000001700	0.37863	0.850618	0.0079124	0.998346	-1.75363	0.0931732	2.14017	0.00527813
Foxo1	ENSMUSG00000044167	ENSMUSG00000044167	-0.156743	0.749857	-0.11674	0.799321	-0.213407	0.39	-0.0600752	0.802249
Plvap	ENSMUSG00000034845	ENSMUSG00000034845	0.619355	0.622597	-0.0443824	0.985602	-0.268383	0.72019	0.843356	0.139324
Ppa1	ENSMUSG00000020089	ENSMUSG00000020089	-0.471444	0.65525	0.363461	0.666701	0.368504	0.515374	-0.476487	0.317249
Tmem176a	ENSMUSG00000023367	ENSMUSG00000023367	0.178113	0.898888	-0.0531818	0.980371	-0.0357176	0.965105	0.160649	0.790828
Rhoc	ENSMUSG00000002233	ENSMUSG00000002233	-0.27382	0.807316	-0.73091	0.137665	-0.280297	0.624309	-0.724433	0.107735
Psmc1	ENSMUSG00000021178	ENSMUSG00000021178	-0.225301	0.748061	-0.0838537	0.936087	0.0109511	0.978657	-0.320106	0.276036
Gpi1	ENSMUSG00000036427	ENSMUSG00000036427	-0.182712	0.782053	0.396559	0.193426	0.304923	0.351616	-0.0910758	0.772298
Nbeal1	ENSMUSG00000073664	ENSMUSG00000073664	-0.224394	0.755779	-0.118363	0.895527	0.256255	0.480262	-0.599012	0.042771
Psmb7	ENSMUSG00000026750	ENSMUSG00000026750	-0.174884	0.813883	-0.0610869	0.958995	0.158792	0.684017	-0.394762	0.191065
Pex11a	ENSMUSG00000030545	ENSMUSG00000030545	-0.0655239	0.966825	0.219574	0.870425	0.508539	0.395188	-0.354489	0.500204
Syngr2	ENSMUSG00000048277	ENSMUSG00000048277	0.390322	0.696938	0.244267	0.806828	-0.349402	0.509618	0.983991	0.0228021
Ankrd40	ENSMUSG00000020864	ENSMUSG00000020864	-0.211842	0.79975	-0.125552	0.908207	0.263481	0.529803	-0.600875	0.0749002
Ubr4	ENSMUSG00000066036	ENSMUSG00000066036	0.0912726	0.755779	0.0823121	0.73615	-0.0405713	0.808111	0.214156	0.07479
Med13	ENSMUSG00000034297	ENSMUSG00000034297	0.0695564	0.940465	0.105267	0.921922	-0.243769	0.529803	0.418592	0.187326
Ssrp1	ENSMUSG00000027067	ENSMUSG00000027067	0.0287	0.975304	0.0511083	0.965759	-0.466462	0.195177	0.54627	0.050777
Ces1f	ENSMUSG00000031725	ENSMUSG00000031725	-0.695833	0.59749	1.73281	0.000780019	0.403636	0.591318	0.633347	0.309026
Pnpla8	ENSMUSG00000036257	ENSMUSG00000036257	-0.202913	0.814969	-0.00772821	0.994498	0.371778	0.382036	-0.582419	0.0932881
Cenpb	ENSMUSG00000068267	ENSMUSG00000068267	-0.180709	0.847098	0.0870098	0.950288	0.440644	0.323641	-0.534343	0.140118
H2-DMa	ENSMUSG00000037649	ENSMUSG00000037649	1.5064	0.329433	0.0654967	0.985978	-0.639142	0.542375	2.21104	0.00891107
Mpdz	ENSMUSG00000028402	ENSMUSG00000028402	-0.435969	0.71703	-0.505186	0.505188	0.22244	0.741542	-1.16359	0.0212829
Fgfr1	ENSMUSG00000031565	ENSMUSG00000031565	-0.312727	0.789051	0.0159401	0.9935	0.376749	0.521621	-0.673535	0.162113
Glg1	ENSMUSG00000003316	ENSMUSG00000003316	0.0234783	0.975115	-0.271788	0.366186	-0.110578	0.713045	-0.137731	0.582131
Magt1	ENSMUSG00000031232	ENSMUSG00000031232	-0.28201	0.496541	0.119699	0.788653	-0.0385303	0.897132	-0.123781	0.57519
Gvin3	ENSMUSG00000073902	ENSMUSG00000073902	2.28665	0.311666	0.891036	0.714252	-1.66528	0.280943	4.84296	0.000174698
Glrx3	ENSMUSG00000031068	ENSMUSG00000031068	-0.49411	0.362195	0.129796	0.870997	0.171591	0.645698	-0.535905	0.0639766
Pde7a	ENSMUSG00000069094	ENSMUSG00000069094	0.250518	0.791695	-0.242955	0.768412	-0.240576	0.623334	0.248139	0.556804
Wwc2	ENSMUSG00000031563	ENSMUSG00000031563	-0.176894	0.85832	-0.229244	0.780026	0.277901	0.549652	-0.684038	0.0680795
Psmd3	ENSMUSG00000017221	ENSMUSG00000017221	-0.0583183	0.912517	-0.0112627	0.98875	-0.0559733	0.831784	-0.0136077	0.955203
Phf3	ENSMUSG00000048874	ENSMUSG00000048874	-0.0923786	0.838141	0.132052	0.692906	-0.0129512	0.96278	0.052625	0.800607
Arxes1	ENSMUSG00000048355	ENSMUSG00000048355	0.067185	0.970947	1.15288	0.0384264	1.06241	0.145936	0.157649	0.815522
Tcof1	ENSMUSG00000024613	ENSMUSG00000024613	0.321581	0.77987	0.229997	0.845906	-0.525534	0.355938	1.07711	0.0208808
Cast	ENSMUSG00000021585	ENSMUSG00000021585	-0.123179	0.847098	0.0262137	0.980357	0.0777556	0.821536	-0.174721	0.512727
Sc5d	ENSMUSG00000032018	ENSMUSG00000032018	-0.314371	0.795907	-0.0200055	0.991722	0.0415384	0.956919	-0.375915	0.474103
Fitm2	ENSMUSG00000048486	ENSMUSG00000048486	-0.327151	0.76729	0.236278	0.829211	0.497539	0.364999	-0.588412	0.196283
Rala	ENSMUSG00000008859	ENSMUSG00000008859	-0.270017	0.561967	-0.0139938	0.987987	0.0355554	0.912138	-0.319566	0.140721
Kmt2c	ENSMUSG00000038056	ENSMUSG00000038056	0.280145	0.57347	-0.0123951	0.989136	-0.196119	0.486161	0.463868	0.0433605
Secisbp2l	ENSMUSG00000035093	ENSMUSG00000035093	-0.0568615	0.946875	-0.263992	0.550319	0.197904	0.569579	-0.518757	0.0636533
Ezr	ENSMUSG00000052397	ENSMUSG00000052397	0.78912	0.642975	-0.255461	0.920924	-1.09887	0.246345	1.63253	0.0304501
Il6ra	ENSMUSG00000027947	ENSMUSG00000027947	0.314867	0.679513	0.070531	0.957945	-0.191696	0.654203	0.577093	0.0807409
Tspan12	ENSMUSG00000029669	ENSMUSG00000029669	-0.460305	0.647253	0.606458	0.260901	0.600867	0.27944	-0.454715	0.322586
Nfatc3	ENSMUSG00000031902	ENSMUSG00000031902	0.133339	0.849737	-0.0284741	0.980357	-0.412908	0.226191	0.517772	0.0544512
Mia3	ENSMUSG00000056050	ENSMUSG00000056050	0.0290402	0.945394	-0.00668395	0.989917	0.0808055	0.649116	-0.0584493	0.712045
Psmc3	ENSMUSG00000002102	ENSMUSG00000002102	-0.114878	0.799997	-0.246117	0.276761	-0.0784739	0.748819	-0.282522	0.125432
Ccng1	ENSMUSG00000020326	ENSMUSG00000020326	-0.213818	0.827569	-0.351401	0.574521	0.00962441	0.985084	-0.574843	0.137722
Ubn1	ENSMUSG00000039473	ENSMUSG00000039473	0.194502	0.667999	0.00490378	0.994042	-0.240418	0.332257	0.439824	0.0287412
2410006H16Rik	ENSMUSG00000086841	ENSMUSG00000086841	0.350706	0.808468	-0.0659186	0.978824	-0.764753	0.289455	1.04954	0.0689244
C1s1	ENSMUSG00000038521	ENSMUSG00000038521	-0.133566	0.809527	0.0813864	0.911095	0.462724	0.118348	-0.514903	0.0211432
Slfn2	ENSMUSG00000072620	ENSMUSG00000072620	0.853034	0.618228	-0.154775	0.961112	-1.34136	0.181279	2.03962	0.00828329
Gnpat	ENSMUSG00000031985	ENSMUSG00000031985	-0.35009	0.723101	0.0604775	0.972749	0.403712	0.423793	-0.693325	0.0921426
Bcl11a	ENSMUSG00000000861	ENSMUSG00000000861	4.25015	0.098908	0.399544	0.95083	-0.846509	0.698844	5.4962	0.00115207
Sirpa	ENSMUSG00000037902	ENSMUSG00000037902	0.267568	0.776753	-0.170268	0.870997	-0.141638	0.784954	0.238939	0.56694
Dnajc8	ENSMUSG00000054405	ENSMUSG00000054405	-0.00196482	0.99761	-0.21792	0.335091	-0.243227	0.267337	0.0233418	0.915575
Myadm	ENSMUSG00000068566	ENSMUSG00000068566	-0.251639	0.788703	0.33854	0.590447	0.249491	0.600791	-0.162591	0.709559
Ppp1r18	ENSMUSG00000034595	ENSMUSG00000034595	0.233933	0.859001	-0.336483	0.744281	-1.00753	0.124952	0.904976	0.0692169
Bcar3	ENSMUSG00000028121	ENSMUSG00000028121	0.0668562	0.96519	-1.19327	0.00559741	-0.00234412	0.996659	-1.12407	0.0185226
Dbp	ENSMUSG00000059824	ENSMUSG00000059824	0.473334	0.647767	0.862298	0.0636419	0.924805	0.124271	0.410826	0.393556
Ndufa11	ENSMUSG00000002379	ENSMUSG00000002379	-0.237764	0.746746	0.194062	0.760109	0.479755	0.211068	-0.523457	0.0809649
Spg21	ENSMUSG00000032388	ENSMUSG00000032388	-0.216833	0.749857	-0.137528	0.848144	0.148221	0.686734	-0.502582	0.0731211
Ndufs7	ENSMUSG00000020153	ENSMUSG00000020153	-0.390866	0.592171	0.579571	0.104854	0.686776	0.11971	-0.498071	0.140836
Rpl5	ENSMUSG00000058558	ENSMUSG00000058558	0.172595	0.907812	-0.0790433	0.972749	-0.712661	0.281001	0.806213	0.129448
Dnajc15	ENSMUSG00000022013	ENSMUSG00000022013	-0.294757	0.754756	0.824112	0.027117	0.500163	0.299167	0.0291913	0.954194
Hnrnpab	ENSMUSG00000020358	ENSMUSG00000020358	-0.0547279	0.930917	0.0237185	0.97955	-0.18807	0.471904	0.15706	0.492284
Ctdspl	ENSMUSG00000047409	ENSMUSG00000047409	-0.173008	0.873216	0.162049	0.898157	0.539801	0.294905	-0.55076	0.187416
Ppp1cb	ENSMUSG00000014956	ENSMUSG00000014956	-0.210928	0.798333	-0.20248	0.7823	0.164117	0.711024	-0.577525	0.0837861
Tmem182	ENSMUSG00000079588	ENSMUSG00000079588	-0.124857	0.939887	0.0999697	0.965827	0.288312	0.691278	-0.313199	0.610821
Nkd1	ENSMUSG00000031661	ENSMUSG00000031661	0.150634	0.952514	-2.09153	0.00290335	-0.769437	0.429909	-1.17146	0.14245
Dnaja2	ENSMUSG00000031701	ENSMUSG00000031701	-0.067104	0.881502	-0.077117	0.868721	-0.177274	0.394981	0.033053	0.874886
ENSMUSG00000120144	ENSMUSG00000120144	ENSMUSG00000120144	0.235838	0.831674	0.0239363	0.989136	-0.732114	0.189412	0.991889	0.0221879
Ly6a	ENSMUSG00000075602	ENSMUSG00000075602	-0.0528193	0.954381	-0.0748449	0.946465	-0.432546	0.23462	0.304882	0.30818
Grk2	ENSMUSG00000024858	ENSMUSG00000024858	0.5562	0.694456	0.0891379	0.972817	-0.655716	0.379551	1.30105	0.0329339
Garre1	ENSMUSG00000066571	ENSMUSG00000066571	0.243631	0.704204	0.181163	0.749617	0.420345	0.225377	0.00444855	0.991407
Hspa12a	ENSMUSG00000025092	ENSMUSG00000025092	-0.266547	0.844771	-0.321756	0.778465	0.310672	0.644508	-0.898975	0.0854836
Spn	ENSMUSG00000051457	ENSMUSG00000051457	1.93125	0.286901	0.185973	0.965651	-1.38566	0.269382	3.50288	0.000598754
Slc38a1	ENSMUSG00000023169	ENSMUSG00000023169	2.99885	0.180904	0.333209	0.948507	-1.04899	0.519929	4.38106	0.00109315
Timm8b	ENSMUSG00000039016	ENSMUSG00000039016	-0.420512	0.585217	0.12671	0.912551	0.475441	0.281681	-0.769242	0.0297069
Efemp1	ENSMUSG00000020467	ENSMUSG00000020467	-0.436032	0.775224	-0.852639	0.25007	-0.220235	0.794694	-1.06844	0.0821195
Parm1	ENSMUSG00000034981	ENSMUSG00000034981	-0.166153	0.933055	2.68568	3.99788028878928e-07	1.66079	0.0635128	0.858743	0.207969
Mir99ahg	ENSMUSG00000090386	ENSMUSG00000090386	-0.493806	0.657527	0.593397	0.351429	0.642472	0.292574	-0.542881	0.278841
Emc2	ENSMUSG00000022337	ENSMUSG00000022337	-0.430543	0.527832	-0.106619	0.923341	0.197699	0.63135	-0.73486	0.022822
Sspn	ENSMUSG00000030255	ENSMUSG00000030255	-0.247466	0.812522	-0.131623	0.9284	0.268988	0.610273	-0.648077	0.122682
Nr3c1	ENSMUSG00000024431	ENSMUSG00000024431	-0.330143	0.541936	0.103244	0.893001	0.138499	0.676645	-0.365397	0.154467
Slc38a2	ENSMUSG00000022462	ENSMUSG00000022462	0.306156	0.738669	0.0722536	0.964053	-0.358485	0.441335	0.736894	0.0506434
Rpn2	ENSMUSG00000027642	ENSMUSG00000027642	-0.142168	0.807824	0.0471589	0.96039	0.146925	0.620836	-0.241934	0.317862
Selplg	ENSMUSG00000048163	ENSMUSG00000048163	1.34736	0.624093	0.0878781	0.987626	-1.37558	0.360752	2.81081	0.0228281
Scaf11	ENSMUSG00000033228	ENSMUSG00000033228	0.103964	0.878901	-0.0587872	0.953624	-0.219809	0.485778	0.264986	0.320696
Mbp	ENSMUSG00000041607	ENSMUSG00000041607	0.690893	0.541936	-0.046241	0.983221	0.035455	0.966088	0.609197	0.263643
Mlec	ENSMUSG00000048578	ENSMUSG00000048578	-0.11967	0.895285	-0.219075	0.755351	0.0873593	0.857081	-0.426104	0.210864
Chmp2a	ENSMUSG00000033916	ENSMUSG00000033916	-0.29557	0.647767	-0.223318	0.672675	0.187671	0.60072	-0.706559	0.0132052
Birc3	ENSMUSG00000032000	ENSMUSG00000032000	1.2755	0.437022	0.45428	0.819088	-0.484361	0.653658	2.21414	0.0080126
Ogt	ENSMUSG00000034160	ENSMUSG00000034160	0.197867	0.824702	0.240562	0.735863	-0.567398	0.206817	1.00583	0.00404682
Krt10	ENSMUSG00000019761	ENSMUSG00000019761	-0.0433141	NA	0.145896	NA	-3.02395	NA	3.12653	NA
Hnrnpr	ENSMUSG00000066037	ENSMUSG00000066037	0.183087	0.775855	0.178688	0.733347	-0.314504	0.327349	0.67628	0.00884325
Iglc1	ENSMUSG00000105906	ENSMUSG00000105906	3.14633	0.0983705	0.279469	0.953303	-0.0630896	0.972487	3.48889	0.0042639
Zbtb38	ENSMUSG00000040433	ENSMUSG00000040433	0.03506	0.964176	-0.258424	0.440776	0.0366682	0.919028	-0.260032	0.287105
Ndufs4	ENSMUSG00000021764	ENSMUSG00000021764	-0.321105	0.729024	0.554914	0.215724	0.794424	0.118348	-0.560616	0.147936
Atxn7l3b	ENSMUSG00000074748	ENSMUSG00000074748	-0.0417229	0.926664	-0.0144902	0.982276	-0.0951003	0.63178	0.0388871	0.83577
Igfbp3	ENSMUSG00000020427	ENSMUSG00000020427	1.11442	0.396713	-1.95613	0.000941669	-0.743228	0.378646	-0.0984863	0.910521
Rex1bd	ENSMUSG00000058833	ENSMUSG00000058833	-0.676136	0.331345	0.1001	0.94597	0.37023	0.429909	-0.946266	0.0130021
Mybpc1	ENSMUSG00000020061	ENSMUSG00000020061	0.109276	NA	5.07328	NA	4.74086	NA	0.44169	NA
Grb2	ENSMUSG00000059923	ENSMUSG00000059923	0.216838	0.795046	-0.0932514	0.941976	-0.317159	0.444545	0.440746	0.196937
Rab2a	ENSMUSG00000047187	ENSMUSG00000047187	-0.164344	0.802812	-0.00189549	0.998421	0.256369	0.436147	-0.422608	0.113724
Ube2k	ENSMUSG00000029203	ENSMUSG00000029203	-0.16995	0.746074	-0.174589	0.648835	0.0566147	0.854938	-0.401154	0.0609932
Pafah1b1	ENSMUSG00000020745	ENSMUSG00000020745	-0.149069	0.77987	-0.191874	0.594834	-0.00239116	0.99274	-0.338552	0.11982
Aldh1a7	ENSMUSG00000024747	ENSMUSG00000024747	-0.466025	0.684804	-0.0275705	0.989136	0.399399	0.511977	-0.892995	0.0710562
Gcsh	ENSMUSG00000034424	ENSMUSG00000034424	-0.449994	0.679865	-0.315882	0.748647	0.219452	0.727293	-0.985329	0.0374471
Rnf141	ENSMUSG00000030788	ENSMUSG00000030788	-0.428203	0.555033	-0.0557233	0.967479	0.0404195	0.937751	-0.524345	0.117932
Sh3glb2	ENSMUSG00000026860	ENSMUSG00000026860	-0.424488	0.578357	0.592645	0.121026	0.482869	0.276034	-0.314712	0.397937
Rbbp4	ENSMUSG00000057236	ENSMUSG00000057236	-0.102898	0.824362	0.0799777	0.874838	-0.186544	0.400845	0.163624	0.393028
Vsir	ENSMUSG00000020101	ENSMUSG00000020101	-0.0940769	0.842803	-0.0139229	0.98603	0.052691	0.840363	-0.160691	0.406128
Pdk4	ENSMUSG00000019577	ENSMUSG00000019577	0.649637	0.760671	1.08543	0.33583	2.35168	0.0381071	-0.61662	0.514952
Lmna	ENSMUSG00000028063	ENSMUSG00000028063	-0.146391	0.899327	-0.2143	0.84061	0.134001	0.821051	-0.494692	0.25344
Usp7	ENSMUSG00000022710	ENSMUSG00000022710	0.172276	0.748563	0.034501	0.970439	-0.304284	0.267813	0.511061	0.0197171
Alcam	ENSMUSG00000022636	ENSMUSG00000022636	-0.034434	0.98017	-1.03207	0.00833192	-0.352933	0.501767	-0.71357	0.0945198
Myo1c	ENSMUSG00000017774	ENSMUSG00000017774	-0.454195	0.591855	0.133524	0.919507	0.422643	0.374561	-0.743314	0.0553432
Cnot6l	ENSMUSG00000034724	ENSMUSG00000034724	0.345121	0.744938	0.11373	0.94597	-0.674428	0.220368	1.13328	0.00880443
Ifit1	ENSMUSG00000034459	ENSMUSG00000034459	-0.419608	0.754842	1.14741	0.0326542	0.453211	0.50247	0.274594	0.659116
Sdhd	ENSMUSG00000000171	ENSMUSG00000000171	-0.325202	0.823892	0.864582	0.185176	0.963205	0.193942	-0.423824	0.4937
Birc6	ENSMUSG00000024073	ENSMUSG00000024073	0.0482777	0.928117	-0.0387224	0.958065	-0.283926	0.220368	0.293481	0.107153
Vasp	ENSMUSG00000030403	ENSMUSG00000030403	0.380024	0.768747	-0.178306	0.920146	-0.858077	0.200877	1.05979	0.0423303
Ncf1	ENSMUSG00000015950	ENSMUSG00000015950	0.700132	0.718517	0.197444	0.950234	-0.559174	0.581078	1.45675	0.0734993
Heg1	ENSMUSG00000075254	ENSMUSG00000075254	0.0338191	0.977939	-0.0836852	0.95324	0.201911	0.667009	-0.251777	0.521016
Slc22a3	ENSMUSG00000023828	ENSMUSG00000023828	-0.140564	0.897026	-0.458318	0.402898	0.373728	0.450467	-0.972609	0.0156608
Ndufb7	ENSMUSG00000033938	ENSMUSG00000033938	-0.323351	0.608405	0.19185	0.748658	0.414308	0.25231	-0.54581	0.0579385
Sbds	ENSMUSG00000025337	ENSMUSG00000025337	-0.00128026	0.999195	-0.423751	0.337872	0.204065	0.64127	-0.629097	0.0646245
Lbr	ENSMUSG00000004880	ENSMUSG00000004880	0.477211	0.71439	-0.102845	0.965449	-0.913059	0.195177	1.28742	0.0190143
Mapk3	ENSMUSG00000063065	ENSMUSG00000063065	-0.100795	0.887797	-0.354076	0.273706	0.121039	0.728843	-0.57591	0.0289342
Wdr43	ENSMUSG00000041057	ENSMUSG00000041057	0.132345	0.8899	0.0864307	0.950234	-0.556967	0.21769	0.775743	0.0291772
Lrpprc	ENSMUSG00000024120	ENSMUSG00000024120	-0.247064	0.759302	0.584988	0.0912178	-0.174467	0.685682	0.512391	0.121277
Nadk	ENSMUSG00000029063	ENSMUSG00000029063	-0.345147	0.607511	0.311447	0.496487	0.381512	0.317696	-0.415213	0.182754
Mfn2	ENSMUSG00000029020	ENSMUSG00000029020	-0.363372	0.68503	0.39588	0.487682	0.570475	0.241809	-0.537968	0.168906
Cxcr6	ENSMUSG00000048521	ENSMUSG00000048521	1.77598	0.589808	1.43361	0.540104	-1.11513	0.547399	4.32472	0.00404682
Sash3	ENSMUSG00000031101	ENSMUSG00000031101	1.65877	0.561967	0.382565	0.937255	-1.80198	0.275062	3.84331	0.00355547
Ppp2ca	ENSMUSG00000020349	ENSMUSG00000020349	-0.228835	0.569987	0.230975	0.338163	0.0828819	0.738444	-0.0807416	0.705463
Tead1	ENSMUSG00000055320	ENSMUSG00000055320	0.0895092	0.933769	0.272733	0.6975	0.586877	0.209785	-0.224635	0.576894
Ddx46	ENSMUSG00000021500	ENSMUSG00000021500	0.130247	0.867734	0.194528	0.752748	-0.406531	0.271554	0.731306	0.0131096
Hnrnpul1	ENSMUSG00000040725	ENSMUSG00000040725	0.169487	0.745405	-0.0793163	0.908072	-0.306348	0.251673	0.396518	0.0624417
Synm	ENSMUSG00000030554	ENSMUSG00000030554	0.705786	NA	0.213177	NA	1.3809	NA	-0.461941	NA
Hnrnpd	ENSMUSG00000000568	ENSMUSG00000000568	0.453773	0.567826	-0.0556666	0.972356	-0.483306	0.292411	0.881412	0.016372
Afdn	ENSMUSG00000068036	ENSMUSG00000068036	0.0459652	0.967917	-0.160808	0.870425	0.29813	0.495769	-0.412973	0.258115
Cyba	ENSMUSG00000006519	ENSMUSG00000006519	0.562515	0.718422	-0.134902	0.958911	-0.642157	0.423619	1.06977	0.102613
Agpat3	ENSMUSG00000001211	ENSMUSG00000001211	-0.259153	0.723101	0.3189	0.472763	0.630512	0.118348	-0.570765	0.0612542
Slc25a20	ENSMUSG00000032602	ENSMUSG00000032602	-0.0740009	0.96213	0.505112	0.459315	1.03521	0.0996482	-0.604098	0.211069
Lonp2	ENSMUSG00000047866	ENSMUSG00000047866	-0.273235	0.706063	0.223257	0.712333	0.36021	0.342325	-0.410188	0.190577
Lama4	ENSMUSG00000019846	ENSMUSG00000019846	-0.22617	0.865626	0.0725661	0.973523	0.376995	0.547399	-0.530599	0.310232
Odr4	ENSMUSG00000006010	ENSMUSG00000006010	-0.318445	0.632438	-0.10574	0.913162	0.276563	0.449206	-0.700749	0.018049
Park7	ENSMUSG00000028964	ENSMUSG00000028964	-0.284886	0.572402	-0.0511482	0.956494	0.0865671	0.786631	-0.422601	0.0698516
Pten	ENSMUSG00000013663	ENSMUSG00000013663	-0.0586516	0.944221	0.258207	0.549478	0.199255	0.55692	0.000300276	0.999694
Dnaaf9	ENSMUSG00000027309	ENSMUSG00000027309	-0.273704	0.822344	0.0380913	0.985602	0.623074	0.299877	-0.858686	0.0744993
Rab8a	ENSMUSG00000003037	ENSMUSG00000003037	0.0325624	0.978103	-0.256671	0.708533	-0.779711	0.0988181	0.555603	0.113306
Cbx6	ENSMUSG00000089715	ENSMUSG00000089715	0.286103	0.657527	-0.140372	0.842753	0.0501297	0.905981	0.0956013	0.772809
Dock10	ENSMUSG00000038608	ENSMUSG00000038608	0.29728	0.825047	0.32556	0.776309	-0.523282	0.415899	1.14612	0.0298109
Cdkn2c	ENSMUSG00000028551	ENSMUSG00000028551	-1.08537	0.195278	-0.172446	0.917099	-0.137851	0.845911	-1.11997	0.0237837
Tgfbi	ENSMUSG00000035493	ENSMUSG00000035493	0.0586314	0.9664	-0.155808	0.911095	0.0269742	0.966088	-0.124151	0.807077
Strbp	ENSMUSG00000026915	ENSMUSG00000026915	0.719108	0.592809	0.0403844	0.987987	-0.531127	0.482094	1.29062	0.0365045
Ikbkb	ENSMUSG00000031537	ENSMUSG00000031537	0.591888	0.560899	0.0754339	0.969331	-0.525938	0.358041	1.19326	0.0106089
Klf4	ENSMUSG00000003032	ENSMUSG00000003032	0.115661	0.929616	-0.599432	0.270332	-0.127101	0.840427	-0.35667	0.449631
Ltc4s	ENSMUSG00000020377	ENSMUSG00000020377	0.178084	0.889852	0.0188601	0.992152	0.507991	0.383506	-0.311047	0.549139
Hcfc1r1	ENSMUSG00000023904	ENSMUSG00000023904	-0.327445	0.615818	0.0840525	0.93759	0.370075	0.314613	-0.613468	0.0376728
Laptm4b	ENSMUSG00000022257	ENSMUSG00000022257	-0.446216	0.635107	0.073882	0.966117	0.234466	0.666482	-0.6068	0.150415
Runx3	ENSMUSG00000070691	ENSMUSG00000070691	2.77892	0.280669	0.389885	0.942608	-1.51423	0.387666	4.68304	0.00119938
Rras	ENSMUSG00000038387	ENSMUSG00000038387	-0.452445	0.66241	-0.437401	0.539865	0.262247	0.658171	-1.15209	0.0115475
Igfals	ENSMUSG00000046070	ENSMUSG00000046070	-0.0501305	0.982643	-1.60742	0.0187805	-0.798661	0.365927	-0.858889	0.243862
Dbt	ENSMUSG00000000340	ENSMUSG00000000340	-0.597751	0.511997	0.934128	0.0266168	0.604761	0.268818	-0.268384	0.576233
Il16	ENSMUSG00000001741	ENSMUSG00000001741	1.23275	0.497192	0.119333	0.975508	-1.02686	0.340527	2.37894	0.00661334
Nr1d2	ENSMUSG00000021775	ENSMUSG00000021775	-0.0155825	0.982643	0.394134	0.0951828	0.257633	0.349059	0.120919	0.630313
Casq1	ENSMUSG00000007122	ENSMUSG00000007122	2.13392	NA	0.413534	NA	3.54538	NA	-0.997928	NA
Tmco1	ENSMUSG00000052428	ENSMUSG00000052428	-0.374659	0.601701	0.0416584	0.977625	0.333749	0.403819	-0.66675	0.0414882
Rps4x	ENSMUSG00000031320	ENSMUSG00000031320	0.091938	0.96519	0.133193	0.959733	-0.805534	0.322425	1.03066	0.116527
Tmem140	ENSMUSG00000057137	ENSMUSG00000057137	0.171275	0.837221	-0.135783	0.887101	0.462948	0.255107	-0.427456	0.193247
Cited2	ENSMUSG00000039910	ENSMUSG00000039910	0.453222	0.561793	0.506339	0.235484	0.370881	0.398986	0.588681	0.102648
Cyfip2	ENSMUSG00000020340	ENSMUSG00000020340	1.91746	0.38291	0.192506	0.967479	-1.3644	0.336922	3.47436	0.00266613
Mrps15	ENSMUSG00000028861	ENSMUSG00000028861	-0.411467	0.389879	0.63386	0.00496967	0.31816	0.307533	-0.0957669	0.742623
Fxyd5	ENSMUSG00000009687	ENSMUSG00000009687	0.433221	0.801045	-0.103912	0.972594	-1.18553	0.185874	1.51484	0.0292972
Ndufb11	ENSMUSG00000031059	ENSMUSG00000031059	-0.291275	0.736126	0.540877	0.179447	0.487715	0.274752	-0.238113	0.539406
Cd34	ENSMUSG00000016494	ENSMUSG00000016494	-0.0954283	0.946875	-0.808849	0.102504	-0.463414	0.415899	-0.440864	0.365327
Wbp2	ENSMUSG00000034341	ENSMUSG00000034341	-0.0846459	0.917287	-0.102272	0.911846	0.340034	0.331332	-0.526952	0.0619867
Gbe1	ENSMUSG00000022707	ENSMUSG00000022707	-0.403448	0.679865	1.20303	0.000981113	0.74326	0.178973	0.0563189	0.916108
Ctnna1	ENSMUSG00000037815	ENSMUSG00000037815	-0.119968	0.862036	-0.0918684	0.91703	0.213081	0.510833	-0.424918	0.107103
Rab7	ENSMUSG00000079477	ENSMUSG00000079477	-0.130308	0.77063	-0.143308	0.665678	0.0598791	0.811988	-0.333496	0.0651803
Mfsd1	ENSMUSG00000027775	ENSMUSG00000027775	0.0790453	0.857153	-0.232931	0.240286	-0.023056	0.927295	-0.130829	0.462603
Ahcyl1	ENSMUSG00000027893	ENSMUSG00000027893	-0.284088	0.48625	0.429179	0.02333	0.390389	0.127955	-0.245298	0.223568
Gas6	ENSMUSG00000031451	ENSMUSG00000031451	0.0178477	0.986153	-0.558825	0.112522	-0.0265226	0.959105	-0.514455	0.117854
Vmp1	ENSMUSG00000018171	ENSMUSG00000018171	-0.0650936	0.936385	0.100651	0.910679	-0.50084	0.157859	0.536397	0.0496747
Selenok	ENSMUSG00000042682	ENSMUSG00000042682	-0.190606	0.749857	0.106206	0.87996	0.452488	0.157859	-0.536888	0.0301912
P2ry10	ENSMUSG00000050921	ENSMUSG00000050921	2.88788	0.287415	0.458319	0.930399	-1.55491	0.397408	4.9011	0.00119938
Jade1	ENSMUSG00000025764	ENSMUSG00000025764	-0.217313	0.704204	0.229249	0.553117	0.374906	0.225534	-0.362969	0.14001
Crim1	ENSMUSG00000024074	ENSMUSG00000024074	0.0705746	0.937197	-0.209448	0.73178	-0.0975353	0.817163	-0.0413382	0.913845
Arpc5l	ENSMUSG00000026755	ENSMUSG00000026755	0.130931	0.894121	-0.00740438	0.995003	-0.340087	0.443603	0.463613	0.205641
Pum2	ENSMUSG00000020594	ENSMUSG00000020594	0.0274887	0.969621	0.091659	0.889737	-0.106139	0.718243	0.225287	0.32835
Uba7	ENSMUSG00000032596	ENSMUSG00000032596	0.733529	0.522816	0.301322	0.81382	-0.610981	0.3577	1.64583	0.00249161
Rab5c	ENSMUSG00000019173	ENSMUSG00000019173	0.00573883	0.992905	-0.413779	0.0351346	-0.313388	0.220201	-0.0946516	0.677285
Rbms3	ENSMUSG00000039607	ENSMUSG00000039607	-0.272418	0.706063	-0.246274	0.659609	0.111379	0.792538	-0.630071	0.0409104
Psmd2	ENSMUSG00000006998	ENSMUSG00000006998	-0.0775265	0.899845	-0.0716155	0.926975	0.0568776	0.86203	-0.20602	0.38303
Fbln2	ENSMUSG00000064080	ENSMUSG00000064080	0.227194	0.890894	-1.18863	0.0548881	0.391728	0.616164	-1.35317	0.0284021
Cwf19l2	ENSMUSG00000025898	ENSMUSG00000025898	-0.0699469	0.903809	0.247955	0.371391	0.138075	0.596661	0.0399336	0.877543
Camk1	ENSMUSG00000030272	ENSMUSG00000030272	-0.202106	0.842375	-0.418317	0.459315	-0.0244737	0.966747	-0.595949	0.13203
Dhrs7	ENSMUSG00000021094	ENSMUSG00000021094	-0.453153	0.617815	0.290327	0.723656	0.556441	0.27905	-0.719267	0.0790065
Cystm1	ENSMUSG00000046727	ENSMUSG00000046727	-0.117374	0.956911	-0.731528	0.446457	0.513853	0.541244	-1.36276	0.0434809
Pim1	ENSMUSG00000024014	ENSMUSG00000024014	0.740833	0.575938	0.391996	0.762762	-0.706314	0.346288	1.83914	0.00261602
AU020206	ENSMUSG00000097415	ENSMUSG00000097415	1.13821	0.486485	-0.0319372	0.991845	-1.0759	0.27905	2.18217	0.00596219
Iars2	ENSMUSG00000026618	ENSMUSG00000026618	-0.316438	0.587297	0.424604	0.149732	0.575658	0.10135	-0.467491	0.0794335
Btnl9	ENSMUSG00000040283	ENSMUSG00000040283	0.510354	0.616567	0.0517089	0.979387	0.88779	0.139213	-0.325728	0.514846
Ing1	ENSMUSG00000045969	ENSMUSG00000045969	0.0604572	0.952545	-0.0104286	0.9935	-0.387687	0.328043	0.437715	0.17596
Itgb2	ENSMUSG00000000290	ENSMUSG00000000290	0.971495	0.55575	-0.560854	0.703019	-1.40303	0.153687	1.81367	0.0169966
Etnk1	ENSMUSG00000030275	ENSMUSG00000030275	0.163694	0.862217	0.305851	0.620355	-0.333292	0.451111	0.802837	0.0260202
Gask1b	ENSMUSG00000027955	ENSMUSG00000027955	-0.235363	0.903675	-1.30072	0.0722278	-0.558463	0.518832	-0.977624	0.168802
Zranb1	ENSMUSG00000030967	ENSMUSG00000030967	0.0806918	0.831166	0.040508	0.942526	0.117995	0.516406	0.00320449	0.988075
Cbx7	ENSMUSG00000053411	ENSMUSG00000053411	0.753112	0.541775	-0.195206	0.921889	-0.550431	0.440437	1.10834	0.0550659
Gpt	ENSMUSG00000022546	ENSMUSG00000022546	-0.393704	0.77987	-0.0913162	0.969826	0.534777	0.447923	-1.0198	0.0739057
Mgst3	ENSMUSG00000026688	ENSMUSG00000026688	-0.607251	0.605795	0.130956	0.950234	0.637446	0.33636	-1.11374	0.0387618
Snw1	ENSMUSG00000021039	ENSMUSG00000021039	-0.150903	0.711168	0.273299	0.152709	-0.0724989	0.753886	0.194894	0.271273
Sfpq	ENSMUSG00000028820	ENSMUSG00000028820	-0.0713597	0.924092	0.0703886	0.942526	-0.488743	0.142639	0.487772	0.0568103
Anp32a	ENSMUSG00000032249	ENSMUSG00000032249	0.0126215	0.986611	-0.232582	0.512268	0.195178	0.498917	-0.415139	0.0764538
Pak2	ENSMUSG00000022781	ENSMUSG00000022781	0.14532	0.733645	-0.381396	0.0230626	-0.442038	0.0597121	0.205962	0.251143
Smim4	ENSMUSG00000058351	ENSMUSG00000058351	-0.159732	0.861085	-0.424562	0.351429	-0.0325405	0.952369	-0.551754	0.11436
Maged1	ENSMUSG00000025151	ENSMUSG00000025151	-0.153153	0.912633	0.0349753	0.987626	0.588536	0.33218	-0.706714	0.153676
Herc2	ENSMUSG00000030451	ENSMUSG00000030451	0.0530198	0.926395	-0.0576182	0.936595	-0.115755	0.649505	0.111157	0.612049
H1f0	ENSMUSG00000096210	ENSMUSG00000096210	-0.287882	0.682612	0.29904	0.519161	0.472536	0.221592	-0.461377	0.132128
Tmem106b	ENSMUSG00000029571	ENSMUSG00000029571	-0.222842	0.598905	-0.0411483	0.958065	0.13072	0.59023	-0.39471	0.041732
Rpl6	ENSMUSG00000029614	ENSMUSG00000029614	0.188513	0.853907	-0.024413	0.988263	-0.623607	0.209785	0.787707	0.042511
Mlf2	ENSMUSG00000030120	ENSMUSG00000030120	-0.0884859	0.919388	-0.133195	0.875273	0.273518	0.464383	-0.495198	0.103347
Snrpb2	ENSMUSG00000008333	ENSMUSG00000008333	0.030737	0.970711	-0.0818842	0.926376	-0.390824	0.227871	0.339676	0.191065
Pkia	ENSMUSG00000027499	ENSMUSG00000027499	-0.188317	0.931091	-0.758972	0.479695	0.0326689	0.975968	-0.979958	0.187341
Srpk2	ENSMUSG00000062604	ENSMUSG00000062604	-0.207066	0.613207	0.057932	0.929017	-0.033701	0.904746	-0.115433	0.572498
Pxmp4	ENSMUSG00000000876	ENSMUSG00000000876	-0.225007	0.822063	0.177596	0.870997	0.422973	0.383506	-0.470384	0.244481
Sema4a	ENSMUSG00000028064	ENSMUSG00000028064	0.149028	0.936839	0.537781	0.620355	-0.649949	0.399764	1.33676	0.0344217
Dock11	ENSMUSG00000031093	ENSMUSG00000031093	-0.1057	0.932364	1.17037	0.00120366	-0.0916538	0.879777	1.15632	0.00562946
Bcl9l	ENSMUSG00000063382	ENSMUSG00000063382	-0.0241752	0.982866	-0.267839	0.695606	-0.460177	0.300654	0.168163	0.678486
Eea1	ENSMUSG00000036499	ENSMUSG00000036499	-0.119528	0.833842	-0.0144226	0.987987	-0.128621	0.654203	-0.0053299	0.986889
Nop10	ENSMUSG00000027133	ENSMUSG00000027133	-0.394548	0.343784	0.0211301	0.982236	-0.179648	0.517132	-0.19377	0.415594
Rsrc1	ENSMUSG00000034544	ENSMUSG00000034544	-0.0460526	0.93325	0.260243	0.24572	0.212919	0.352185	0.00127112	0.996347
Ppm1m	ENSMUSG00000020253	ENSMUSG00000020253	-0.0407103	0.963241	0.340754	0.32193	0.380488	0.260507	-0.0804441	0.801272
Smpdl3a	ENSMUSG00000019872	ENSMUSG00000019872	-0.283981	0.706063	-0.158122	0.846878	0.440195	0.276034	-0.882299	0.00599969
Kctd12	ENSMUSG00000098557	ENSMUSG00000098557	0.415133	0.659944	0.262702	0.76335	-0.102225	0.865163	0.78006	0.0579385
Jaml	ENSMUSG00000048534	ENSMUSG00000048534	1.52188	0.561947	1.02012	0.623143	-1.30546	0.376255	3.84746	0.00145402
ENSMUSG00000121141	ENSMUSG00000121141	ENSMUSG00000121141	0.307247	0.474692	-0.280283	0.285347	-0.206402	0.42618	0.233367	0.28343
Atp6ap2	ENSMUSG00000031007	ENSMUSG00000031007	-0.169141	0.70912	-0.0626924	0.923853	-0.181431	0.445845	-0.0504026	0.828458
Klf7	ENSMUSG00000025959	ENSMUSG00000025959	0.341549	0.500797	-0.251578	0.486233	-0.190829	0.529918	0.2808	0.263999
Csf2ra	ENSMUSG00000059326	ENSMUSG00000059326	0.438881	0.635107	-0.210354	0.837408	-0.133181	0.816593	0.361708	0.404151
Ltbr	ENSMUSG00000030339	ENSMUSG00000030339	-0.120427	0.91449	-0.268211	0.737639	0.121443	0.825169	-0.510082	0.199726
Ppp4r3b	ENSMUSG00000020463	ENSMUSG00000020463	-0.198405	0.689413	-0.0667839	0.929017	-0.280523	0.294114	0.0153341	0.956179
Rraga	ENSMUSG00000070934	ENSMUSG00000070934	-0.254022	0.774624	0.150949	0.884729	0.1201	0.809111	-0.223173	0.569966
Snrnp70	ENSMUSG00000063511	ENSMUSG00000063511	0.435904	0.475266	-0.0775085	0.946465	-0.382627	0.305093	0.741023	0.0134295
Rps27l	ENSMUSG00000036781	ENSMUSG00000036781	-0.243286	0.72362	-0.064125	0.954834	0.124387	0.745717	-0.431798	0.135082
Qsox1	ENSMUSG00000033684	ENSMUSG00000033684	0.0611381	0.962003	-0.775139	0.043732	0.129	0.811	-0.843	0.0301233
Setd7	ENSMUSG00000037111	ENSMUSG00000037111	-0.0285019	0.982026	-0.858014	0.0162924	-0.085684	0.876898	-0.800831	0.0348088
Agl	ENSMUSG00000033400	ENSMUSG00000033400	0.143607	0.938059	0.386104	0.771413	1.06866	0.18336	-0.538948	0.4087
Fcf1	ENSMUSG00000021243	ENSMUSG00000021243	-0.225341	0.659944	0.00404668	0.995299	-0.170131	0.541265	-0.0511635	0.851475
Akna	ENSMUSG00000039158	ENSMUSG00000039158	1.26772	0.539637	0.691837	0.717605	-1.50966	0.219845	3.46922	0.000429721
Hspa4	ENSMUSG00000020361	ENSMUSG00000020361	-0.213688	0.745405	0.0551101	0.958995	0.0365183	0.929116	-0.195096	0.501283
Krt77	ENSMUSG00000067594	ENSMUSG00000067594	-15.6953	NA	16.2946	NA	-8.9523	NA	9.55157	NA
Rsbn1l	ENSMUSG00000039968	ENSMUSG00000039968	0.120487	0.879128	0.142296	0.856794	-0.209415	0.572395	0.472198	0.115182
Vapa	ENSMUSG00000024091	ENSMUSG00000024091	-0.0366394	0.954674	-0.353068	0.100014	-0.134236	0.596661	-0.255472	0.214543
Arpp19	ENSMUSG00000007656	ENSMUSG00000007656	-0.128628	0.786474	-0.110658	0.798656	-0.0932152	0.712235	-0.146071	0.475568
Abhd17b	ENSMUSG00000047368	ENSMUSG00000047368	0.186021	0.818893	-0.106318	0.923853	-0.322535	0.415781	0.402239	0.221933
Tinagl1	ENSMUSG00000028776	ENSMUSG00000028776	0.156662	0.881025	-0.602982	0.175595	-0.158783	0.766241	-0.287538	0.499579
Tprgl	ENSMUSG00000029030	ENSMUSG00000029030	-0.230725	0.696938	-0.409991	0.144452	-0.0346455	0.92932	-0.60607	0.0176394
Syne2	ENSMUSG00000063450	ENSMUSG00000063450	0.191846	0.857302	-0.0985777	0.950234	0.304471	0.544687	-0.211203	0.64242
Srsf2	ENSMUSG00000034120	ENSMUSG00000034120	0.0445241	0.955924	0.0307093	0.977746	-0.395157	0.217483	0.47039	0.0614008
Hint2	ENSMUSG00000028470	ENSMUSG00000028470	-0.536282	0.564516	0.428282	0.509461	0.556726	0.299167	-0.664725	0.123418
Psma6	ENSMUSG00000021024	ENSMUSG00000021024	-0.345919	0.319505	0.356399	0.0680903	0.238166	0.317063	-0.227685	0.242448
Clmn	ENSMUSG00000021097	ENSMUSG00000021097	-0.0144025	0.992399	0.15903	0.921922	0.457023	0.432371	-0.312396	0.545404
Pcmtd1	ENSMUSG00000051285	ENSMUSG00000051285	-0.168459	0.815279	0.0107089	0.99317	0.292955	0.405256	-0.450706	0.119143
Cd44	ENSMUSG00000005087	ENSMUSG00000005087	0.672795	0.566002	-0.0417065	0.98603	-0.919443	0.18638	1.55053	0.00404682
Vapb	ENSMUSG00000054455	ENSMUSG00000054455	-0.26865	0.664257	-0.186255	0.742463	0.208887	0.54135	-0.663792	0.0159298
Sipa1	ENSMUSG00000056917	ENSMUSG00000056917	0.733964	0.602823	0.0411033	0.987987	-0.60652	0.442187	1.38159	0.0313998
Glipr2	ENSMUSG00000028480	ENSMUSG00000028480	0.752773	0.705799	0.373117	0.874051	-1.57032	0.151716	2.69621	0.0014369
Myl6	ENSMUSG00000090841	ENSMUSG00000090841	-0.359259	0.81748	-0.123158	0.96133	0.666813	0.383506	-1.14923	0.0648074
Msl1	ENSMUSG00000052915	ENSMUSG00000052915	0.0641326	0.918776	0.0211408	0.981312	-0.19195	0.47336	0.277224	0.209506
Srebf1	ENSMUSG00000020538	ENSMUSG00000020538	-0.0317284	0.983899	0.728819	0.189029	0.758946	0.220368	-0.0618556	0.920077
Psip1	ENSMUSG00000028484	ENSMUSG00000028484	0.40793	0.675282	0.207085	0.849704	-0.492673	0.344894	1.10769	0.00906442
Abcd3	ENSMUSG00000028127	ENSMUSG00000028127	-0.172325	0.885779	0.377312	0.621828	0.782135	0.178698	-0.577148	0.20154
Dad1	ENSMUSG00000022174	ENSMUSG00000022174	-0.0880366	0.907203	-0.424375	0.152709	-0.179421	0.592083	-0.33299	0.221349
Slc25a5	ENSMUSG00000016319	ENSMUSG00000016319	-0.138954	0.921948	0.601522	0.34942	0.425043	0.480411	0.0375239	0.953787
Ep400	ENSMUSG00000029505	ENSMUSG00000029505	0.324631	0.696756	-0.080825	0.95437	-0.490612	0.273768	0.734418	0.0399961
Tcf7l2	ENSMUSG00000024985	ENSMUSG00000024985	0.0028102	0.997994	0.262931	0.65546	0.361736	0.365666	-0.0959952	0.805295
Matr3	ENSMUSG00000037236	ENSMUSG00000037236	0.0153091	0.986213	0.299432	0.459315	-0.139033	0.708058	0.453774	0.107153
Carhsp1	ENSMUSG00000008393	ENSMUSG00000008393	-0.297164	0.793502	-0.000530682	0.999631	0.394487	0.484076	-0.692181	0.135261
Chmp3	ENSMUSG00000053119	ENSMUSG00000053119	-0.134818	0.812933	-0.266141	0.388261	0.0151055	0.966088	-0.416064	0.0686283
Hvcn1	ENSMUSG00000064267	ENSMUSG00000064267	1.22566	0.57154	0.280054	0.939762	-0.96125	0.435325	2.46696	0.0137371
Aak1	ENSMUSG00000057230	ENSMUSG00000057230	0.184755	0.829284	0.00138891	0.99926	-0.691847	0.118348	0.877991	0.0086628
Hook3	ENSMUSG00000037234	ENSMUSG00000037234	-0.201498	0.749857	-0.005183	0.995003	0.0781662	0.832948	-0.284847	0.289254
Plekha2	ENSMUSG00000031557	ENSMUSG00000031557	-0.0855578	0.947009	-0.258439	0.779409	-0.682867	0.207991	0.33887	0.450114
Med28	ENSMUSG00000015804	ENSMUSG00000015804	-0.187562	0.720826	0.215873	0.518673	-0.12858	0.649668	0.156891	0.509068
Rad21	ENSMUSG00000022314	ENSMUSG00000022314	-0.15183	0.626005	0.216581	0.164832	-0.026875	0.896738	0.0916258	0.547402
Sf1	ENSMUSG00000024949	ENSMUSG00000024949	0.122635	0.829284	0.0376412	0.966966	-0.250206	0.357088	0.410483	0.0639766
Sypl	ENSMUSG00000020570	ENSMUSG00000020570	-0.11277	0.872231	0.224006	0.627917	0.259815	0.427933	-0.148579	0.617125
Srsf5	ENSMUSG00000021134	ENSMUSG00000021134	0.426112	0.437022	0.00301787	0.998195	-0.0574798	0.888945	0.486609	0.080869
Nudt3	ENSMUSG00000024213	ENSMUSG00000024213	-0.0265035	0.967917	-0.342267	0.124801	-0.255106	0.317859	-0.113664	0.620123
Esam	ENSMUSG00000001946	ENSMUSG00000001946	0.216105	0.797312	-0.581227	0.108528	0.0179337	0.972	-0.383057	0.270695
Il21r	ENSMUSG00000030745	ENSMUSG00000030745	3.16767	0.266254	0.578435	0.912479	-1.45134	0.461079	5.19744	0.00133439
Auh	ENSMUSG00000021460	ENSMUSG00000021460	-0.434102	0.636684	0.296279	0.712329	0.56441	0.271703	-0.702232	0.0859323
Rest	ENSMUSG00000029249	ENSMUSG00000029249	0.256379	0.641368	0.0125011	0.989778	-0.236828	0.428925	0.505708	0.0379572
Fry	ENSMUSG00000056602	ENSMUSG00000056602	-0.168013	0.892101	0.501772	0.436237	0.742966	0.206817	-0.409207	0.395796
Ifnar2	ENSMUSG00000022971	ENSMUSG00000022971	-0.0528882	0.922233	-0.0568004	0.931338	0.015561	0.957656	-0.12525	0.540826
Sar1a	ENSMUSG00000020088	ENSMUSG00000020088	-0.341919	0.57347	-0.136684	0.851848	0.0456374	0.914987	-0.52424	0.0630436
Pptc7	ENSMUSG00000038582	ENSMUSG00000038582	0.0138923	0.986633	-0.00554423	0.994806	-0.25687	0.416741	0.265218	0.322959
Ppp2r2a	ENSMUSG00000022052	ENSMUSG00000022052	-0.214317	0.496895	0.062495	0.890433	-0.110228	0.561111	-0.0415938	0.820184
Naca	ENSMUSG00000061315	ENSMUSG00000061315	-0.00894294	0.993295	0.312371	0.526889	-0.0931354	0.838657	0.396563	0.224025
Mier1	ENSMUSG00000028522	ENSMUSG00000028522	0.0806299	0.904442	-0.117783	0.849272	-0.332581	0.271872	0.295428	0.229975
Tnfrsf1a	ENSMUSG00000030341	ENSMUSG00000030341	-0.0502732	0.958715	-0.0861131	0.938058	0.221994	0.555985	-0.358381	0.248515
Fuca1	ENSMUSG00000028673	ENSMUSG00000028673	-0.0982964	0.844771	-0.252696	0.296708	-0.0211843	0.943653	-0.329808	0.0878085
Hcls1	ENSMUSG00000022831	ENSMUSG00000022831	0.819738	0.635107	0.236948	0.930276	-0.83578	0.373811	1.89247	0.0137914
Srsf7	ENSMUSG00000024097	ENSMUSG00000024097	0.1563	0.887866	0.344013	0.623944	-0.558426	0.273742	1.05874	0.00917778
Mgat4b	ENSMUSG00000036620	ENSMUSG00000036620	0.157015	0.875368	-0.332053	0.60206	0.36435	0.437611	-0.539388	0.161104
Il11ra1	ENSMUSG00000073889	ENSMUSG00000073889	-0.488694	0.419108	-0.0510451	0.968248	-0.0958174	0.826344	-0.443921	0.15729
Ptprd	ENSMUSG00000028399	ENSMUSG00000028399	-0.541914	0.57347	0.194414	0.877038	0.392278	0.474313	-0.739779	0.096734
Arid5b	ENSMUSG00000019947	ENSMUSG00000019947	0.439052	0.258438	0.143078	0.755551	-0.0496886	0.876632	0.631818	0.00403699
Gpam	ENSMUSG00000024978	ENSMUSG00000024978	-0.341967	0.692518	0.5736	0.168975	0.513252	0.270923	-0.281619	0.480308
Crlf3	ENSMUSG00000017561	ENSMUSG00000017561	0.773615	0.641763	0.0747731	0.980513	-1.00636	0.276034	1.85475	0.011531
Atp2a3	ENSMUSG00000020788	ENSMUSG00000020788	-0.172566	0.892359	0.062637	0.975955	-0.263328	0.668017	0.153399	0.782659
Rad23b	ENSMUSG00000028426	ENSMUSG00000028426	-0.103394	0.827051	0.0105229	0.989136	-0.0763104	0.759906	-0.0165608	0.945267
Aebp1	ENSMUSG00000020473	ENSMUSG00000020473	0.107911	0.945974	-0.3755	0.711941	0.475979	0.454868	-0.743568	0.155695
Nrd1	ENSMUSG00000053510	ENSMUSG00000053510	-0.217417	0.636617	-0.0950346	0.862778	-0.0431153	0.885991	-0.269336	0.19483
Lap3	ENSMUSG00000039682	ENSMUSG00000039682	-0.390214	0.633549	0.371585	0.490123	0.27412	0.544002	-0.292749	0.449078
Dcaf8	ENSMUSG00000026554	ENSMUSG00000026554	-0.120271	0.786474	-0.105763	0.791435	0.147626	0.50247	-0.37366	0.0367385
Anapc13	ENSMUSG00000035048	ENSMUSG00000035048	-0.370406	0.689945	0.0469144	0.978718	0.474252	0.33622	-0.797744	0.046014
1700047G03Rik	ENSMUSG00000099349	ENSMUSG00000099349	0.22114	0.95427	-3.45391	0.000838413	-2.35765	0.13054	-0.875121	0.500901
Zdhhc2	ENSMUSG00000039470	ENSMUSG00000039470	-0.386936	0.707813	-0.503664	0.401975	0.269896	0.631552	-1.1605	0.00841622
Cd84	ENSMUSG00000038147	ENSMUSG00000038147	1.06752	0.529231	-0.123762	0.971661	-0.760573	0.440633	1.70433	0.0331983
Psme4	ENSMUSG00000040850	ENSMUSG00000040850	-0.123353	0.858449	-0.276093	0.467416	-0.0303168	0.94012	-0.369129	0.164329
Mtus1	ENSMUSG00000045636	ENSMUSG00000045636	-0.353934	0.764955	0.414936	0.6142	0.654742	0.27944	-0.593739	0.22815
Pja2	ENSMUSG00000024083	ENSMUSG00000024083	-0.227448	0.787266	-0.340626	0.505169	0.162419	0.718346	-0.730493	0.031791
A530053G22Rik	ENSMUSG00000046764	ENSMUSG00000046764	-0.237888	0.859001	-0.024213	0.989917	0.759978	0.23462	-1.02208	0.0437943
Cfl2	ENSMUSG00000062929	ENSMUSG00000062929	-0.337415	0.713322	0.13255	0.920086	0.436328	0.3577	-0.641192	0.0983383
Nol7	ENSMUSG00000063200	ENSMUSG00000063200	0.0995875	0.87159	-0.0698906	0.933661	-0.187151	0.515618	0.216848	0.377075
Il17ra	ENSMUSG00000002897	ENSMUSG00000002897	0.72949	0.656886	0.0880114	0.977746	-1.11086	0.220368	1.92836	0.00682693
Naa15	ENSMUSG00000063273	ENSMUSG00000063273	-0.150277	0.787188	0.202677	0.579154	-0.201066	0.465466	0.253466	0.270244
Slc25a10	ENSMUSG00000025792	ENSMUSG00000025792	-0.253311	0.876318	0.512527	0.636643	0.589563	0.4385	-0.330347	0.633083
Mfap5	ENSMUSG00000030116	ENSMUSG00000030116	0.0318136	0.989771	-1.15539	0.191721	-0.500028	0.608547	-0.623552	0.449078
Ecm1	ENSMUSG00000028108	ENSMUSG00000028108	0.0130587	0.995839	-0.580503	0.654029	0.314171	0.744325	-0.881616	0.229438
Dgkd	ENSMUSG00000070738	ENSMUSG00000070738	0.0219878	0.962003	0.278876	0.042143	0.21371	0.225377	0.0871537	0.569768
Trim56	ENSMUSG00000043279	ENSMUSG00000043279	0.308913	0.465831	-0.117348	0.809993	-0.282935	0.2804	0.4745	0.0238658
Ubr5	ENSMUSG00000037487	ENSMUSG00000037487	-0.0144111	0.982643	-0.193808	0.534714	0.0848816	0.753554	-0.293101	0.149196
Smap1	ENSMUSG00000026155	ENSMUSG00000026155	-0.0657279	0.907812	-0.130138	0.760392	0.0557796	0.847854	-0.251645	0.220762
Slk	ENSMUSG00000025060	ENSMUSG00000025060	0.122412	0.799156	-0.162975	0.629931	-0.0916007	0.722851	0.0510377	0.827815
Rsl1d1	ENSMUSG00000005846	ENSMUSG00000005846	0.000265956	0.999546	-0.33541	0.129663	-0.471267	0.0893733	0.136123	0.538862
Spib	ENSMUSG00000008193	ENSMUSG00000008193	4.94908	0.0787559	0.219243	0.977625	-0.474596	0.850686	5.64292	0.0014369
Rps6kb1	ENSMUSG00000020516	ENSMUSG00000020516	-0.251073	0.339377	0.257984	0.0830321	0.128186	0.466194	-0.121275	0.422964
Prxl2b	ENSMUSG00000029059	ENSMUSG00000029059	-0.301829	0.827409	-0.921697	0.11363	-0.148382	0.849601	-1.07514	0.0468229
Srsf3	ENSMUSG00000071172	ENSMUSG00000071172	-0.168068	0.784219	-0.0596265	0.950388	-0.487948	0.12714	0.260254	0.307401
Ccnl1	ENSMUSG00000027829	ENSMUSG00000027829	0.194128	0.781902	0.366128	0.306017	-0.149622	0.686071	0.709878	0.0119017
Cfp	ENSMUSG00000001128	ENSMUSG00000001128	-0.0471769	0.976894	0.348857	0.712333	-0.0519268	0.944301	0.353607	0.496954
Larp1b	ENSMUSG00000025762	ENSMUSG00000025762	-0.195137	0.827041	-0.0938679	0.944587	0.335378	0.436755	-0.624382	0.0738105
Ilrun	ENSMUSG00000056692	ENSMUSG00000056692	-0.0776021	0.868803	-0.0999187	0.809993	0.0618836	0.802907	-0.239405	0.185964
Tacc2	ENSMUSG00000030852	ENSMUSG00000030852	0.222406	0.861012	-0.455559	0.553333	0.520783	0.381156	-0.753936	0.121669
Eef1a2	ENSMUSG00000016349	ENSMUSG00000016349	3.71479	NA	0.80526	NA	5.16247	NA	-0.64242	NA
Cdc37l1	ENSMUSG00000024780	ENSMUSG00000024780	-0.0220593	0.963523	0.262606	0.0860715	0.0108989	0.962469	0.229648	0.118342
Usf2	ENSMUSG00000058239	ENSMUSG00000058239	-0.0626495	0.917892	0.143934	0.737568	-0.237302	0.356887	0.318586	0.132242
Zfas1	ENSMUSG00000074578	ENSMUSG00000074578	0.369157	0.788703	0.261798	0.859148	-0.645215	0.342926	1.27617	0.0216551
Ugcg	ENSMUSG00000028381	ENSMUSG00000028381	0.515597	0.739676	0.354532	0.812634	-0.664155	0.395628	1.53428	0.0160826
Cebpz	ENSMUSG00000024081	ENSMUSG00000024081	-0.00060069	0.999195	0.0610449	0.923853	-0.235411	0.308737	0.295856	0.112357
Pex19	ENSMUSG00000003464	ENSMUSG00000003464	-0.184419	0.847098	0.0776773	0.958508	0.430199	0.342053	-0.53694	0.148559
Rpl19	ENSMUSG00000017404	ENSMUSG00000017404	0.301753	0.832368	0.0950121	0.966613	-0.203485	0.791004	0.600251	0.296298
Cbr1	ENSMUSG00000051483	ENSMUSG00000051483	-0.196905	0.784119	0.21741	0.693659	0.262827	0.458879	-0.242322	0.428409
Myom2	ENSMUSG00000031461	ENSMUSG00000031461	2.82223	NA	1.84961	NA	3.70463	NA	0.967217	NA
Tmem256	ENSMUSG00000070394	ENSMUSG00000070394	-0.537673	0.286361	0.0450331	0.969419	0.15082	0.680384	-0.643459	0.0216859
Gm42870	ENSMUSG00000105128	ENSMUSG00000105128	5.01659	0.0438904	0.401299	0.949797	-0.573662	0.798201	5.99155	0.000399445
Fermt3	ENSMUSG00000024965	ENSMUSG00000024965	1.36607	0.447836	0.0088604	0.998346	-1.09374	0.328268	2.46867	0.00623473
Ap3d1	ENSMUSG00000020198	ENSMUSG00000020198	-0.236139	0.735286	-0.00302881	0.998238	0.0240104	0.957149	-0.263178	0.382196
Marchf2	ENSMUSG00000079557	ENSMUSG00000079557	-0.188153	0.776882	-0.190011	0.722645	0.154977	0.654203	-0.533141	0.04618
Mif4gd	ENSMUSG00000020743	ENSMUSG00000020743	-0.0772561	0.871879	-0.218063	0.365668	-0.0624803	0.804821	-0.232839	0.208463
Ddhd2	ENSMUSG00000061313	ENSMUSG00000061313	-0.237747	0.788703	0.749052	0.0321628	0.763761	0.10672	-0.252457	0.51654
Il4i1	ENSMUSG00000074141	ENSMUSG00000074141	3.98524	0.171624	1.02868	0.790082	-0.513345	0.834774	5.52727	0.00155342
Nampt	ENSMUSG00000020572	ENSMUSG00000020572	-0.463661	0.561793	0.947107	0.00407249	0.272974	0.54849	0.210472	0.606461
Rfc1	ENSMUSG00000029191	ENSMUSG00000029191	-0.142055	0.778897	0.124024	0.780894	-0.138392	0.585794	0.12036	0.593255
Acat2	ENSMUSG00000023832	ENSMUSG00000023832	-0.457362	0.663953	0.779821	0.121019	0.623527	0.283644	-0.301068	0.553824
Rab12	ENSMUSG00000023460	ENSMUSG00000023460	-0.0948021	0.901327	-0.0144453	0.989746	0.188107	0.588733	-0.297354	0.300731
Tmem205	ENSMUSG00000040883	ENSMUSG00000040883	-0.405689	0.735609	-0.158103	0.926376	0.45522	0.454669	-1.01901	0.0393575
Atf4	ENSMUSG00000042406	ENSMUSG00000042406	0.00585326	0.99556	0.0024893	0.998346	-0.267739	0.435274	0.276082	0.340276
Tmed9	ENSMUSG00000058569	ENSMUSG00000058569	-0.137782	0.635107	0.00529847	0.991652	-0.123433	0.437534	-0.00904999	0.956901
Heph	ENSMUSG00000031209	ENSMUSG00000031209	-0.385743	0.75859	-0.24473	0.85654	0.395528	0.535638	-1.026	0.045249
Vps28	ENSMUSG00000115987	ENSMUSG00000115987	0.0496794	0.953958	-0.140277	0.829033	-0.198975	0.547399	0.108378	0.724835
Os9	ENSMUSG00000040462	ENSMUSG00000040462	-0.0730148	0.903809	-0.335681	0.170913	-0.143233	0.601087	-0.265463	0.232744
Gstt1	ENSMUSG00000001663	ENSMUSG00000001663	-0.546588	0.494517	0.374869	0.531645	0.567751	0.244512	-0.739471	0.0557136
Letm1	ENSMUSG00000005299	ENSMUSG00000005299	-0.120415	0.89454	0.434371	0.301852	0.489732	0.244512	-0.175776	0.639541
Uck1	ENSMUSG00000002550	ENSMUSG00000002550	-0.413436	0.682612	0.733005	0.121026	0.575112	0.293105	-0.255544	0.597812
Coa5	ENSMUSG00000026112	ENSMUSG00000026112	-0.272006	0.55575	0.218716	0.487606	0.290725	0.277586	-0.344015	0.107584
Sla	ENSMUSG00000022372	ENSMUSG00000022372	1.43001	0.467305	0.344911	0.91356	-1.76606	0.158808	3.54099	0.00038141
Spag9	ENSMUSG00000020859	ENSMUSG00000020859	-0.0736762	0.925898	-0.0447948	0.967602	0.162532	0.63902	-0.281003	0.315916
Klhl6	ENSMUSG00000043008	ENSMUSG00000043008	1.66698	0.492642	0.47078	0.895018	-1.74349	0.236304	3.88126	0.00108115
Pdk2	ENSMUSG00000038967	ENSMUSG00000038967	-0.00264595	0.998734	1.16386	0.0188461	0.801877	0.226191	0.359334	0.528512
Cd93	ENSMUSG00000027435	ENSMUSG00000027435	0.360563	0.669883	-0.622249	0.124801	0.147989	0.770575	-0.409675	0.287372
Tnfaip8	ENSMUSG00000062210	ENSMUSG00000062210	0.130283	0.793502	0.184337	0.573077	-0.227911	0.353915	0.542531	0.00696684
Ccr7	ENSMUSG00000037944	ENSMUSG00000037944	3.94583	0.266254	0.629824	0.927959	-0.914691	0.729168	5.49035	0.00615692
Ctbp1	ENSMUSG00000037373	ENSMUSG00000037373	-0.0719526	0.878006	0.175008	0.515838	-0.0248287	0.926472	0.127884	0.504269
Pxmp2	ENSMUSG00000029499	ENSMUSG00000029499	-0.708274	0.390701	0.307654	0.72174	0.143754	0.811	-0.544373	0.215803
Tshr	ENSMUSG00000020963	ENSMUSG00000020963	-0.459288	0.727999	-0.525856	0.536462	-0.0130747	0.985627	-0.972069	0.0751099
Efhd2	ENSMUSG00000040659	ENSMUSG00000040659	0.369467	0.749067	-0.355805	0.692906	-0.861244	0.158746	0.874907	0.0635411
ENSMUSG00000121513	ENSMUSG00000121513	ENSMUSG00000121513	-0.203888	0.842858	-0.601807	0.18248	0.283945	0.567777	-1.08964	0.00615692
Fli1	ENSMUSG00000016087	ENSMUSG00000016087	0.500984	0.565382	-0.201153	0.842574	-0.495076	0.321251	0.794906	0.0472108
Arhgap9	ENSMUSG00000040345	ENSMUSG00000040345	1.44124	0.561597	-0.105988	0.982276	-1.47353	0.299877	2.80878	0.0138119
Cct6a	ENSMUSG00000029447	ENSMUSG00000029447	-0.263521	0.499173	0.0537326	0.93759	-0.0850582	0.734384	-0.12473	0.544795
Elp3	ENSMUSG00000022031	ENSMUSG00000022031	0.0441209	0.975611	-1.07659	0.00648315	-0.164638	0.783249	-0.867832	0.04618
9530068E07Rik	ENSMUSG00000036275	ENSMUSG00000036275	0.0154757	0.988669	-0.527024	0.142482	0.0486166	0.922058	-0.560164	0.0866943
Rasd1	ENSMUSG00000049892	ENSMUSG00000049892	-0.053351	0.984735	-0.0867947	0.98041	0.308461	0.792039	-0.448607	0.63829
Slco2b1	ENSMUSG00000030737	ENSMUSG00000030737	0.255182	0.700445	0.0759404	0.944941	0.25926	0.456666	0.0718623	0.833694
Tmem242	ENSMUSG00000004945	ENSMUSG00000004945	-0.453005	0.461117	-0.0442964	0.973162	0.285644	0.448884	-0.782945	0.010213
Surf4	ENSMUSG00000014867	ENSMUSG00000014867	-0.170358	0.748205	-0.182157	0.627917	0.0522107	0.86984	-0.404725	0.0617324
Rnf187	ENSMUSG00000020496	ENSMUSG00000020496	-0.107908	0.829284	0.229917	0.378505	-0.0128425	0.966088	0.134851	0.525896
G3bp2	ENSMUSG00000029405	ENSMUSG00000029405	-0.166077	0.757516	0.0296757	0.975789	0.0267079	0.937488	-0.163109	0.491605
Birc2	ENSMUSG00000057367	ENSMUSG00000057367	0.279853	0.809527	0.457188	0.518617	-0.19041	0.761312	0.927451	0.0455353
Serinc1	ENSMUSG00000019877	ENSMUSG00000019877	-0.195613	0.798016	-0.0950731	0.930276	0.24972	0.511691	-0.540406	0.080344
Csnk1g2	ENSMUSG00000003345	ENSMUSG00000003345	-0.105664	0.843824	-0.0515781	0.948726	-0.203698	0.420882	0.0464557	0.853943
Nars	ENSMUSG00000024587	ENSMUSG00000024587	-0.141431	0.808279	-0.290433	0.336561	-0.118552	0.699132	-0.313312	0.185496
Rcc2	ENSMUSG00000040945	ENSMUSG00000040945	0.423318	0.70912	-0.270046	0.810192	-0.942596	0.13054	1.09587	0.0232928
Lman1	ENSMUSG00000041891	ENSMUSG00000041891	-0.159755	0.801045	0.0942923	0.909935	0.190554	0.547399	-0.256016	0.33551
Sec11c	ENSMUSG00000024516	ENSMUSG00000024516	0.317706	0.76406	0.0703373	0.968735	-0.371419	0.482806	0.759463	0.0786963
Pitpnc1	ENSMUSG00000040430	ENSMUSG00000040430	0.619415	0.567417	-0.0252191	0.989917	-0.740034	0.240595	1.33423	0.00758758
Fndc3b	ENSMUSG00000039286	ENSMUSG00000039286	-0.176806	0.8743	-0.199903	0.859605	0.13312	0.823146	-0.50983	0.239819
Zmat2	ENSMUSG00000001383	ENSMUSG00000001383	-0.28345	0.355653	0.132787	0.653078	-0.017683	0.944301	-0.13298	0.445621
Ier3ip1	ENSMUSG00000090000	ENSMUSG00000090000	-0.385125	0.274863	0.144124	0.711902	0.0749788	0.783249	-0.315979	0.112128
Mmp14	ENSMUSG00000000957	ENSMUSG00000000957	-0.02844	0.978932	-0.275859	0.615488	0.087811	0.850136	-0.39211	0.232838
Cyld	ENSMUSG00000036712	ENSMUSG00000036712	0.0845718	0.9365	0.0591163	0.967602	-0.71369	0.125678	0.857378	0.0163217
Mylk2	ENSMUSG00000027470	ENSMUSG00000027470	4.47694	NA	0.852939	NA	5.02205	NA	0.307836	NA
Btla	ENSMUSG00000052013	ENSMUSG00000052013	4.84959	0.0787559	0.415921	0.950094	-1.26314	0.547399	6.52865	0.000245512
Csnk2a1	ENSMUSG00000074698	ENSMUSG00000074698	-0.0831271	0.870418	-0.0592194	0.930276	-0.0362443	0.900087	-0.106102	0.621545
Cd180	ENSMUSG00000021624	ENSMUSG00000021624	1.77846	0.300047	0.340162	0.912551	-0.549185	0.654203	2.66781	0.00508018
Chchd3	ENSMUSG00000053768	ENSMUSG00000053768	-0.112253	0.912633	0.51743	0.216989	0.547847	0.227162	-0.14267	0.73123
Iah1	ENSMUSG00000062054	ENSMUSG00000062054	-0.30382	0.748563	-0.182657	0.859148	0.546934	0.263428	-1.03341	0.00767368
Rpl35a	ENSMUSG00000060636	ENSMUSG00000060636	0.147521	0.927554	0.170955	0.930102	-0.387078	0.572656	0.705554	0.209291
Lifr	ENSMUSG00000054263	ENSMUSG00000054263	0.079784	0.920116	0.0109893	0.992152	0.115623	0.756118	-0.02485	0.945267
Man2b1	ENSMUSG00000005142	ENSMUSG00000005142	0.12966	0.871344	-0.674768	0.0188461	-0.319954	0.391878	-0.225153	0.49102
Creb1	ENSMUSG00000025958	ENSMUSG00000025958	0.0859905	0.928215	0.208064	0.762717	-0.379188	0.341084	0.673243	0.0378238
Herpud1	ENSMUSG00000031770	ENSMUSG00000031770	0.207211	0.73539	0.217297	0.609531	-0.204645	0.507444	0.629153	0.0119966
Ctdsp2	ENSMUSG00000078429	ENSMUSG00000078429	0.0643007	0.925964	-0.16801	0.723325	0.113025	0.719198	-0.216734	0.385109
Rab11b	ENSMUSG00000077450	ENSMUSG00000077450	0.00178594	0.997866	0.0503456	0.943055	-0.050392	0.850246	0.102524	0.620146
Lpp	ENSMUSG00000033306	ENSMUSG00000033306	-0.21296	0.603271	0.132462	0.72174	0.149269	0.515374	-0.229767	0.226177
Eif3i	ENSMUSG00000028798	ENSMUSG00000028798	-0.0597147	0.939942	0.110507	0.88959	-0.122178	0.728831	0.172971	0.551408
Trp53inp1	ENSMUSG00000028211	ENSMUSG00000028211	0.528536	0.660175	0.0643989	0.977746	-0.683244	0.299877	1.27618	0.0159382
Mrc2	ENSMUSG00000020695	ENSMUSG00000020695	0.417936	0.861493	-2.67672	0.000602964	-1.46186	0.211592	-0.796926	0.408832
BC005537	ENSMUSG00000019132	ENSMUSG00000019132	0.14233	0.749067	0.00243838	0.997367	-0.17229	0.441613	0.317059	0.0809854
Adgre5	ENSMUSG00000002885	ENSMUSG00000002885	0.192227	0.801184	-0.225855	0.708816	-0.216737	0.572395	0.183109	0.592627
Mcee	ENSMUSG00000033429	ENSMUSG00000033429	-0.605359	0.352738	0.0661519	0.965082	0.560746	0.210093	-1.09995	0.00166184
Tbl1x	ENSMUSG00000025246	ENSMUSG00000025246	-0.115816	0.866083	-0.290873	0.418155	-0.0821167	0.821051	-0.324572	0.218747
Gnb2	ENSMUSG00000029713	ENSMUSG00000029713	-0.0930137	0.873146	-0.037722	0.966613	0.0303084	0.92851	-0.161044	0.500204
Tmbim4	ENSMUSG00000020225	ENSMUSG00000020225	-0.148696	0.825457	-0.100347	0.904822	0.256892	0.429909	-0.505934	0.0554973
Mgp	ENSMUSG00000030218	ENSMUSG00000030218	0.26283	0.838352	-0.92317	0.074619	-0.0317218	0.966088	-0.628618	0.217796
Klf3	ENSMUSG00000029178	ENSMUSG00000029178	0.282251	0.641219	-0.48285	0.0852239	-0.532954	0.126617	0.332356	0.223568
Gsto1	ENSMUSG00000025068	ENSMUSG00000025068	0.108146	0.932788	-0.617567	0.224041	0.0417178	0.950608	-0.551138	0.209291
Rgs2	ENSMUSG00000026360	ENSMUSG00000026360	0.308881	0.785287	0.417417	0.571883	-0.264851	0.652144	0.991149	0.0297373
Esd	ENSMUSG00000021996	ENSMUSG00000021996	-0.236574	0.718422	0.0257099	0.982236	0.281143	0.403523	-0.492008	0.0738225
Oat	ENSMUSG00000030934	ENSMUSG00000030934	-0.313789	0.587439	0.151107	0.804832	0.282305	0.384719	-0.444987	0.0928584
Fxr1	ENSMUSG00000027680	ENSMUSG00000027680	0.0293313	0.97559	-0.0652692	0.954348	0.196519	0.585877	-0.232457	0.449786
Gtpbp4	ENSMUSG00000021149	ENSMUSG00000021149	-0.122559	0.746746	-0.0928271	0.787111	-0.210434	0.278623	-0.00495235	0.98155
Mpeg1	ENSMUSG00000046805	ENSMUSG00000046805	0.912277	0.498609	-0.108739	0.967479	-0.291408	0.736963	1.09495	0.0929253
Srrt	ENSMUSG00000037364	ENSMUSG00000037364	0.120018	0.895921	0.10834	0.925941	-0.445997	0.291406	0.674355	0.0453409
Kank2	ENSMUSG00000032194	ENSMUSG00000032194	-0.130547	0.920069	-0.691136	0.173138	0.107462	0.871128	-0.929145	0.0390606
Cct2	ENSMUSG00000034024	ENSMUSG00000034024	-0.0881883	0.849823	0.0783202	0.875891	-0.213504	0.333795	0.203636	0.266602
Pnn	ENSMUSG00000020994	ENSMUSG00000020994	0.21781	0.718263	0.277592	0.434961	-0.183458	0.558044	0.67886	0.00723286
Ttc14	ENSMUSG00000027677	ENSMUSG00000027677	0.340479	0.541632	0.133097	0.838395	-0.157771	0.636024	0.631346	0.0158466
Dusp6	ENSMUSG00000019960	ENSMUSG00000019960	0.158522	0.879128	0.215682	0.817511	-0.365658	0.450195	0.739862	0.0597812
Ccdc3	ENSMUSG00000026676	ENSMUSG00000026676	-0.436934	0.711775	0.43029	0.612997	0.608601	0.328043	-0.615245	0.227443
Cxcl9	ENSMUSG00000029417	ENSMUSG00000029417	0.496608	0.68885	0.41484	0.676829	0.10267	0.896899	0.808778	0.132199
Blvrb	ENSMUSG00000040466	ENSMUSG00000040466	-0.357983	0.548037	-0.318304	0.402191	0.269951	0.432371	-0.946238	0.000802517
Adamts2	ENSMUSG00000036545	ENSMUSG00000036545	-0.0971731	0.957879	-0.688562	0.372725	0.0251164	0.976419	-0.810852	0.167067
H2-T22	ENSMUSG00000056116	ENSMUSG00000056116	-0.0629556	0.945311	0.559263	0.0646835	0.156236	0.687388	0.340072	0.264136
Gpnmb	ENSMUSG00000029816	ENSMUSG00000029816	0.458564	0.808703	-0.731643	0.532699	0.281044	0.786631	-0.554123	0.497961
Fcer1g	ENSMUSG00000058715	ENSMUSG00000058715	0.120656	0.920116	-0.475099	0.406247	-0.100856	0.86951	-0.253586	0.581999
Rabep1	ENSMUSG00000020817	ENSMUSG00000020817	-0.156662	0.772852	-0.0408483	0.965626	-0.225194	0.399764	0.0276836	0.920487
Tut7	ENSMUSG00000035248	ENSMUSG00000035248	-0.0624295	0.928813	-0.088945	0.90656	-0.237295	0.412649	0.0859201	0.756887
Zranb2	ENSMUSG00000028180	ENSMUSG00000028180	-0.133604	0.795869	0.0503842	0.950288	0.0120515	0.969116	-0.0952708	0.688233
Mrpl33	ENSMUSG00000106918	ENSMUSG00000106918	-0.325693	0.552641	-0.0957074	0.90601	0.146813	0.654626	-0.568214	0.0257583
Dok3	ENSMUSG00000035711	ENSMUSG00000035711	2.04758	0.405823	0.0417561	0.9935	-0.639422	0.701904	2.72876	0.0320636
Osbpl1a	ENSMUSG00000044252	ENSMUSG00000044252	-0.446543	0.605027	0.569456	0.21901	0.525098	0.289076	-0.402185	0.327118
Tmsb10	ENSMUSG00000079523	ENSMUSG00000079523	0.523496	0.746746	-0.633214	0.539587	-1.04853	0.212238	0.938809	0.160276
Gtf2i	ENSMUSG00000060261	ENSMUSG00000060261	-0.195425	0.818476	-0.136067	0.895527	-0.324844	0.4385	-0.00664721	0.98907
Rnaset2a	ENSMUSG00000095687	ENSMUSG00000095687	0.140694	0.874249	-0.0315228	0.982236	-0.238797	0.569579	0.347969	0.320249
Snhg11	ENSMUSG00000044349	ENSMUSG00000044349	-0.155017	0.892445	-0.280746	0.75075	0.244781	0.655659	-0.680543	0.109743
Pum1	ENSMUSG00000028580	ENSMUSG00000028580	0.060755	0.879254	0.0800704	0.826598	-0.0319574	0.884986	0.172783	0.265453
Arf5	ENSMUSG00000020440	ENSMUSG00000020440	-0.0685377	0.946875	0.017317	0.989778	-0.370651	0.367848	0.31943	0.364511
Slc39a1	ENSMUSG00000052310	ENSMUSG00000052310	0.0030786	0.997994	-0.378582	0.517413	0.143917	0.784631	-0.519421	0.182996
Echdc1	ENSMUSG00000019883	ENSMUSG00000019883	-0.346222	0.790722	0.367448	0.732208	0.758182	0.255532	-0.736956	0.170321
Dctn2	ENSMUSG00000025410	ENSMUSG00000025410	-0.216528	0.643203	-0.126479	0.780418	0.116103	0.667009	-0.45911	0.0272318
Stk11	ENSMUSG00000003068	ENSMUSG00000003068	-0.173706	0.666749	0.230087	0.310032	0.0952728	0.684112	-0.038891	0.859557
Erp29	ENSMUSG00000029616	ENSMUSG00000029616	-0.0607381	0.879354	-0.12867	0.62149	-0.175421	0.346899	-0.0139864	0.943822
Ermp1	ENSMUSG00000046324	ENSMUSG00000046324	-0.354737	0.689153	0.0221976	0.989136	0.246724	0.608538	-0.579263	0.131917
Sash1	ENSMUSG00000015305	ENSMUSG00000015305	-0.286936	0.746746	-0.538417	0.194357	-0.0588253	0.914704	-0.766528	0.0345755
Gna13	ENSMUSG00000020611	ENSMUSG00000020611	0.221684	0.786474	0.093582	0.93759	-0.323991	0.420958	0.639257	0.0514693
Sar1b	ENSMUSG00000020386	ENSMUSG00000020386	-0.156878	0.892234	0.31658	0.702539	0.556381	0.299077	-0.39668	0.377854
Tgfbr2	ENSMUSG00000032440	ENSMUSG00000032440	0.483599	0.476789	-0.0107965	0.9935	0.0767573	0.875225	0.396045	0.245107
Ehd1	ENSMUSG00000024772	ENSMUSG00000024772	-0.10616	0.8743	0.33498	0.293718	0.196303	0.535638	0.0325166	0.919808
Cycs	ENSMUSG00000063694	ENSMUSG00000063694	-0.477221	0.59749	0.909604	0.0206564	0.722212	0.180153	-0.289829	0.518796
Cox7a1	ENSMUSG00000074218	ENSMUSG00000074218	0.106731	0.966997	2.05949	0.00374145	2.8535	0.000301296	-0.68728	0.416094
Dpm3	ENSMUSG00000042737	ENSMUSG00000042737	-0.269084	0.57347	0.0231501	0.980357	-0.00313671	0.991142	-0.242798	0.286297
Smoc2	ENSMUSG00000023886	ENSMUSG00000023886	-0.223698	0.917505	-0.528562	0.725332	0.254021	0.807203	-1.00628	0.185178
Mga	ENSMUSG00000033943	ENSMUSG00000033943	0.0254629	0.969621	0.137207	0.749617	-0.0890452	0.746829	0.251715	0.232774
Phf14	ENSMUSG00000029629	ENSMUSG00000029629	0.0823476	0.907812	0.268223	0.460262	-0.146297	0.654203	0.496867	0.0488243
Ccnd1	ENSMUSG00000070348	ENSMUSG00000070348	0.30518	0.749067	-0.0665262	0.966613	-0.338035	0.478742	0.576689	0.142418
Smdt1	ENSMUSG00000022452	ENSMUSG00000022452	-0.231362	0.695115	0.149203	0.795257	0.362301	0.257093	-0.44446	0.0806462
Ccdc50	ENSMUSG00000038127	ENSMUSG00000038127	-0.0930856	0.855975	-0.0689298	0.913701	0.0184509	0.951678	-0.180466	0.376167
Lrp6	ENSMUSG00000030201	ENSMUSG00000030201	0.0396768	0.972047	-0.05585	0.9699	0.444831	0.307675	-0.461004	0.194494
Psen2	ENSMUSG00000010609	ENSMUSG00000010609	-0.132592	0.811807	-0.264576	0.374006	-0.0438346	0.895206	-0.353333	0.114556
Angptl2	ENSMUSG00000004105	ENSMUSG00000004105	-0.181865	0.855427	0.30319	0.657574	0.530333	0.265001	-0.409008	0.294669
Usp13	ENSMUSG00000056900	ENSMUSG00000056900	0.998424	NA	0.653837	NA	2.31931	NA	-0.667052	NA
Stag2	ENSMUSG00000025862	ENSMUSG00000025862	-0.0390167	0.964569	0.221434	0.645257	-0.24736	0.455072	0.429777	0.11194
Ctsa	ENSMUSG00000017760	ENSMUSG00000017760	-0.155261	0.785344	0.132774	0.799248	-0.113068	0.708641	0.0905813	0.733048
Map4	ENSMUSG00000032479	ENSMUSG00000032479	-0.142514	0.838352	-0.476598	0.097218	-0.0586306	0.882932	-0.560482	0.0393523
Il4ra	ENSMUSG00000030748	ENSMUSG00000030748	0.923108	0.376218	-0.45331	0.643558	-0.558823	0.405256	1.02862	0.0615291
Ptpn22	ENSMUSG00000027843	ENSMUSG00000027843	2.12596	0.247587	0.331351	0.923853	-1.82831	0.166172	4.28563	3.65702775298394e-05
Scpep1	ENSMUSG00000000278	ENSMUSG00000000278	-0.062071	0.938589	0.283458	0.461704	0.275837	0.399565	-0.0544499	0.869968
St3gal6	ENSMUSG00000022747	ENSMUSG00000022747	0.544498	0.635107	1.25679	0.00647017	-0.020232	0.977988	1.82152	0.000442075
Tmem131l	ENSMUSG00000033767	ENSMUSG00000033767	1.37427	0.396713	0.402698	0.855287	-0.771136	0.455062	2.5481	0.00250683
Scoc	ENSMUSG00000063253	ENSMUSG00000063253	-0.124613	0.910215	-0.344405	0.594834	0.16135	0.759043	-0.630369	0.106657
Zfp207	ENSMUSG00000017421	ENSMUSG00000017421	-0.0967334	0.837187	0.0452823	0.949345	-0.0762536	0.755991	0.0248025	0.914303
Cox7a2l	ENSMUSG00000024248	ENSMUSG00000024248	0.0249448	0.982026	0.231284	0.728514	-0.286188	0.478837	0.542417	0.100991
Dnajc2	ENSMUSG00000029014	ENSMUSG00000029014	-0.00710282	0.995452	-0.0396867	0.977746	-0.570326	0.178932	0.523537	0.108337
Cdkn1a	ENSMUSG00000023067	ENSMUSG00000023067	-0.0653468	0.973226	-1.89907	0.000133517	-1.04223	0.180561	-0.922182	0.124132
2610507B11Rik	ENSMUSG00000010277	ENSMUSG00000010277	-0.0593531	0.944221	-0.0809082	0.936611	0.249992	0.464032	-0.390253	0.164329
Mtpn	ENSMUSG00000029840	ENSMUSG00000029840	-0.104981	0.77987	-0.0892499	0.795054	-0.0710763	0.725827	-0.123155	0.447028
Luzp1	ENSMUSG00000001089	ENSMUSG00000001089	-0.0993054	0.91263	-0.364159	0.397947	0.0104974	0.981848	-0.473962	0.138058
Mllt6	ENSMUSG00000038437	ENSMUSG00000038437	0.676887	0.563616	-0.120441	0.954834	-0.62177	0.348802	1.17822	0.0297115
Cib2	ENSMUSG00000037493	ENSMUSG00000037493	-0.219083	0.878901	-0.026343	0.989917	0.804576	0.241273	-1.05	0.052845
Gatad2b	ENSMUSG00000042390	ENSMUSG00000042390	0.221585	0.450253	-0.197146	0.276976	-0.175594	0.333795	0.200033	0.181336
Hsp90aa1	ENSMUSG00000021270	ENSMUSG00000021270	-0.545142	0.258108	0.247967	0.574521	0.0152654	0.969362	-0.312441	0.26041
Pttg1	ENSMUSG00000020415	ENSMUSG00000020415	-0.171325	0.748061	0.0444175	0.959252	0.182293	0.495769	-0.3092	0.160109
Fundc2	ENSMUSG00000031198	ENSMUSG00000031198	-0.19054	0.788703	-0.10104	0.915802	0.197369	0.583061	-0.488949	0.0898584
Klhl24	ENSMUSG00000062901	ENSMUSG00000062901	0.132476	0.812933	0.192779	0.612482	0.262044	0.341694	0.0632108	0.813146
Cdc37	ENSMUSG00000019471	ENSMUSG00000019471	0.0956532	0.881025	-0.143308	0.788887	-0.302858	0.311777	0.255203	0.304496
Snhg18	ENSMUSG00000096956	ENSMUSG00000096956	-0.383497	0.647767	-0.174732	0.8593	0.202671	0.67613	-0.760901	0.0402336
Lpar6	ENSMUSG00000033446	ENSMUSG00000033446	0.493013	0.258108	0.0221801	0.982598	0.214434	0.476935	0.300759	0.229438
Syncrip	ENSMUSG00000032423	ENSMUSG00000032423	-0.128463	0.704228	-0.152603	0.46447	-0.153913	0.385085	-0.127152	0.403773
Csf2rb	ENSMUSG00000071713	ENSMUSG00000071713	0.846084	0.446154	0.0918224	0.968129	-0.00264455	0.996721	0.94055	0.0926701
Cers4	ENSMUSG00000008206	ENSMUSG00000008206	-0.0438295	0.964785	-0.35828	0.392985	0.180931	0.652088	-0.58304	0.0596696
Psmb6	ENSMUSG00000018286	ENSMUSG00000018286	-0.209978	0.689945	-0.0815098	0.912551	0.110275	0.714179	-0.401762	0.076621
Arid1b	ENSMUSG00000069729	ENSMUSG00000069729	-0.167281	0.647902	0.0420773	0.946275	-0.0529346	0.814514	-0.0722688	0.6968
Gatad1	ENSMUSG00000007415	ENSMUSG00000007415	-0.30677	0.704228	-0.088656	0.946796	0.357777	0.398076	-0.753203	0.0294748
Fcor	ENSMUSG00000089665	ENSMUSG00000089665	-0.301494	0.802583	-0.540899	0.428152	0.373398	0.539205	-1.21579	0.0127785
Slc25a19	ENSMUSG00000020744	ENSMUSG00000020744	-0.3235	0.666749	-0.10081	0.931399	0.447501	0.283644	-0.871811	0.00882211
Arap2	ENSMUSG00000037999	ENSMUSG00000037999	0.0775625	0.932788	-0.158669	0.840455	-0.619863	0.126617	0.538756	0.0847416
[truncated: 19,050 more rows]

## Sheet: Supp 4C_iWAT_KEGG_WT_KO 22m
Related to Supplemental Figure 4C	Set_Enriched KEGG_ iWAT_WT: NP vs LP
	Direction	FDR	nGenes	Pathway size	Fold enriched	Pathway	Genes	URL
1	Upregulated	0.00556	2	29	60.9712	Path:mmu00062 Fatty acid elongation	ENSMUSG00000038754, ENSMUSG00000041220	http://www.genome.jp/kegg-bin/show_pathway?mmu00062
2	Upregulated	0.00556	2	34	54.6638	Path:mmu01040 Biosynthesis of unsaturated fatty acids	ENSMUSG00000038754, ENSMUSG00000041220	http://www.genome.jp/kegg-bin/show_pathway?mmu01040
3	Upregulated	0.0143	2	62	27.8114	Path:mmu01212 Fatty acid metabolism	ENSMUSG00000038754, ENSMUSG00000041220	http://www.genome.jp/kegg-bin/show_pathway?mmu01212
4	Upregulated	0.017	2	89	22.0174	Path:mmu03320 PPAR signaling pathway	ENSMUSG00000028773, ENSMUSG00000031710	http://www.genome.jp/kegg-bin/show_pathway?mmu03320
5	Upregulated	0.0793	2	228	7.40771	Path:mmu04714 Thermogenesis	ENSMUSG00000074218, ENSMUSG00000031710	http://www.genome.jp/kegg-bin/show_pathway?mmu04714
Related to Supplemental Figure 4C	Set_Enriched: Biological Processes_iWAT_ LP: WT vs FGF21KO
	Direction	FDR	nGenes	Pathway size	Fold enriched	Pathway	Genes	URL
1	Upregulated	3.84e-06	5	14	43.7436	GO:0046459 short-chain fatty acid metabolic process	ENSMUSG00000027513, ENSMUSG00000031725, ENSMUSG00000052392, ENSMUSG00000056973, ENSMUSG00000027605	http://amigo.geneontology.org/amigo/term/GO:0046459
2	Upregulated	0.000408	3	6	56.8667	GO:0019626 short-chain fatty acid catabolic process	ENSMUSG00000027513, ENSMUSG00000031725, ENSMUSG00000056973	http://amigo.geneontology.org/amigo/term/GO:0019626
3	Upregulated	0.00208	2	2	113.733	GO:2001295 malonyl-CoA biosynthetic process	ENSMUSG00000020532, ENSMUSG00000042010	http://amigo.geneontology.org/amigo/term/GO:2001295
4	Upregulated	0.00531	2	3	75.8222	GO:0002025 norepinephrine-epinephrine-mediated vasodilation involved in regulation of systemic arterial blood pressure	ENSMUSG00000031489, ENSMUSG00000035283	http://amigo.geneontology.org/amigo/term/GO:0002025
5	Upregulated	0.00531	2	3	75.8222	GO:0071332 cellular response to fructose stimulus	ENSMUSG00000028976, ENSMUSG00000027513	http://amigo.geneontology.org/amigo/term/GO:0071332
6	Upregulated	0.00931	2	4	56.8667	GO:0019541 propionate metabolic process	ENSMUSG00000027513, ENSMUSG00000027605	http://amigo.geneontology.org/amigo/term/GO:0019541
7	Upregulated	0.0143	2	6	45.4933	GO:0001993 regulation of systemic arterial blood pressure by norepinephrine-epinephrine	ENSMUSG00000031489, ENSMUSG00000035283	http://amigo.geneontology.org/amigo/term/GO:0001993
8	Upregulated	0.0193	2	6	37.9111	GO:0009750 response to fructose	ENSMUSG00000028976, ENSMUSG00000027513	http://amigo.geneontology.org/amigo/term/GO:0009750
9	Upregulated	0.0193	2	7	37.9111	GO:2001293 malonyl-CoA metabolic process	ENSMUSG00000020532, ENSMUSG00000042010	http://amigo.geneontology.org/amigo/term/GO:2001293
10	Downregulated	0.0167	4	14	27.0794	GO:0015671 oxygen transport	ENSMUSG00000052305, ENSMUSG00000069917, ENSMUSG00000069919, ENSMUSG00000073940	http://amigo.geneontology.org/amigo/term/GO:0015671
11	Downregulated	0.0283	5	22	13.5397	GO:0042730 fibrinolysis	ENSMUSG00000031538, ENSMUSG00000021492, ENSMUSG00000023224, ENSMUSG00000059481, ENSMUSG00000032231	http://amigo.geneontology.org/amigo/term/GO:0042730
12	Downregulated	0.0437	4	22	15.4739	GO:0015669 gas transport	ENSMUSG00000052305, ENSMUSG00000069917, ENSMUSG00000069919, ENSMUSG00000073940	http://amigo.geneontology.org/amigo/term/GO:0015669
13	Downregulated	0.0586	3	8	20.3095	GO:1900122 positive regulation of receptor binding	ENSMUSG00000006611, ENSMUSG00000032231, ENSMUSG00000048482	http://amigo.geneontology.org/amigo/term/GO:1900122

## Sheet: Fig 4E_eWAT_BP_WT and KO at 22m
Related to Figure 4F	Set_Enriched: Biological Processes_ eWAT_WT: LP vs NP
	Direction	FDR	nGenes	Pathway size	Fold enriched	Pathway	Genes
1	Upregulated	1.32e-06	17	651	6.37835	GO:0032787 monocarboxylic acid metabolic process	ENSMUSG00000020010, ENSMUSG00000020917, ENSMUSG00000021416, ENSMUSG00000025153, ENSMUSG00000025479, ENSMUSG00000027513, ENSMUSG00000030935, ENSMUSG00000030972, ENSMUSG00000032418, ENSMUSG00000050737, ENSMUSG00000023861, ENSMUSG00000020532, ENSMUSG00000022878, ENSMUSG00000024892, ENSMUSG00000090150, ENSMUSG00000032942, ENSMUSG00000027605
2	Upregulated	1.46e-05	22	1436	3.7636	GO:0006629 lipid metabolic process	ENSMUSG00000016194, ENSMUSG00000020917, ENSMUSG00000021416, ENSMUSG00000025153, ENSMUSG00000025479, ENSMUSG00000026922, ENSMUSG00000027513, ENSMUSG00000030935, ENSMUSG00000030972, ENSMUSG00000035686, ENSMUSG00000050737, ENSMUSG00000020532, ENSMUSG00000022878, ENSMUSG00000029314, ENSMUSG00000024892, ENSMUSG00000024990, ENSMUSG00000027605, ENSMUSG00000030671, ENSMUSG00000033849, ENSMUSG00000074604,…
3	Upregulated	1.46e-05	13	454	7.02721	GO:0006631 fatty acid metabolic process	ENSMUSG00000020917, ENSMUSG00000021416, ENSMUSG00000025153, ENSMUSG00000025479, ENSMUSG00000027513, ENSMUSG00000030935, ENSMUSG00000030972, ENSMUSG00000050737, ENSMUSG00000020532, ENSMUSG00000022878, ENSMUSG00000090150, ENSMUSG00000032942, ENSMUSG00000027605
4	Upregulated	1.46e-05	19	1037	4.40815	GO:0044255 cellular lipid metabolic process	ENSMUSG00000020917, ENSMUSG00000021416, ENSMUSG00000025153, ENSMUSG00000025479, ENSMUSG00000026922, ENSMUSG00000027513, ENSMUSG00000030935, ENSMUSG00000030972, ENSMUSG00000050737, ENSMUSG00000020532, ENSMUSG00000022878, ENSMUSG00000029314, ENSMUSG00000024990, ENSMUSG00000033849, ENSMUSG00000074604, ENSMUSG00000090150, ENSMUSG00000032942, ENSMUSG00000035686, ENSMUSG00000027605
5	Upregulated	1.58e-05	18	940	4.543	GO:0019752 carboxylic acid metabolic process	ENSMUSG00000020010, ENSMUSG00000020917, ENSMUSG00000021416, ENSMUSG00000025153, ENSMUSG00000025479, ENSMUSG00000027513, ENSMUSG00000030935, ENSMUSG00000030972, ENSMUSG00000032418, ENSMUSG00000050737, ENSMUSG00000074604, ENSMUSG00000023861, ENSMUSG00000020532, ENSMUSG00000022878, ENSMUSG00000024892, ENSMUSG00000090150, ENSMUSG00000032942, ENSMUSG00000027605
6	Upregulated	1.64e-05	18	958	4.47833	GO:0043436 oxoacid metabolic process	ENSMUSG00000020010, ENSMUSG00000020917, ENSMUSG00000021416, ENSMUSG00000025153, ENSMUSG00000025479, ENSMUSG00000027513, ENSMUSG00000030935, ENSMUSG00000030972, ENSMUSG00000032418, ENSMUSG00000050737, ENSMUSG00000074604, ENSMUSG00000023861, ENSMUSG00000020532, ENSMUSG00000022878, ENSMUSG00000024892, ENSMUSG00000090150, ENSMUSG00000032942, ENSMUSG00000027605
7	Upregulated	1.97e-05	18	983	4.37962	GO:0006082 organic acid metabolic process	ENSMUSG00000020010, ENSMUSG00000020917, ENSMUSG00000021416, ENSMUSG00000025153, ENSMUSG00000025479, ENSMUSG00000027513, ENSMUSG00000030935, ENSMUSG00000030972, ENSMUSG00000032418, ENSMUSG00000050737, ENSMUSG00000074604, ENSMUSG00000023861, ENSMUSG00000020532, ENSMUSG00000022878, ENSMUSG00000024892, ENSMUSG00000090150, ENSMUSG00000032942, ENSMUSG00000027605
8	Upregulated	2.4e-05	14	574	5.75744	GO:0044283 small molecule biosynthetic process	ENSMUSG00000020917, ENSMUSG00000023571, ENSMUSG00000025153, ENSMUSG00000027513, ENSMUSG00000030935, ENSMUSG00000030972, ENSMUSG00000050737, ENSMUSG00000074604, ENSMUSG00000020532, ENSMUSG00000022878, ENSMUSG00000024892, ENSMUSG00000024990, ENSMUSG00000026827, ENSMUSG00000027605
9	Upregulated	4.74e-05	7	98	16.1335	GO:0006637 acyl-CoA metabolic process	ENSMUSG00000020917, ENSMUSG00000027605, ENSMUSG00000030935, ENSMUSG00000030972, ENSMUSG00000023861, ENSMUSG00000020532, ENSMUSG00000025153
10	Upregulated	4.74e-05	7	98	16.1335	GO:0035383 thioester metabolic process	ENSMUSG00000020917, ENSMUSG00000027605, ENSMUSG00000030935, ENSMUSG00000030972, ENSMUSG00000023861, ENSMUSG00000020532, ENSMUSG00000025153
11	Downregulated	4.07e-05	62	2595	2.04445	GO:0002376 immune system process	ENSMUSG00000000982, ENSMUSG00000023992, ENSMUSG00000025473, ENSMUSG00000026981, ENSMUSG00000027832, ENSMUSG00000028111, ENSMUSG00000030144, ENSMUSG00000032076, ENSMUSG00000033777, ENSMUSG00000035186, ENSMUSG00000035914, ENSMUSG00000037902, ENSMUSG00000038642, ENSMUSG00000040751, ENSMUSG00000078780, ENSMUSG00000018774, ENSMUSG00000021403, ENSMUSG00000026177, ENSMUSG00000029304, ENSMUSG00000030342,…
12	Downregulated	0.000276	28	759	3.05198	GO:0001816 cytokine production	ENSMUSG00000035914, ENSMUSG00000051029, ENSMUSG00000031438, ENSMUSG00000034641, ENSMUSG00000044811, ENSMUSG00000005413, ENSMUSG00000006519, ENSMUSG00000022225, ENSMUSG00000022952, ENSMUSG00000026228, ENSMUSG00000027239, ENSMUSG00000029816, ENSMUSG00000032076, ENSMUSG00000037411, ENSMUSG00000038147, ENSMUSG00000052688, ENSMUSG00000000982, ENSMUSG00000023992, ENSMUSG00000037902, ENSMUSG00000003363,…
13	Downregulated	0.000276	41	1430	2.34272	GO:0002682 regulation of immune system process	ENSMUSG00000023992, ENSMUSG00000025473, ENSMUSG00000032076, ENSMUSG00000033777, ENSMUSG00000035914, ENSMUSG00000037902, ENSMUSG00000040751, ENSMUSG00000078780, ENSMUSG00000030144, ENSMUSG00000030342, ENSMUSG00000034652, ENSMUSG00000063193, ENSMUSG00000000982, ENSMUSG00000005413, ENSMUSG00000006519, ENSMUSG00000021190, ENSMUSG00000022952, ENSMUSG00000027239, ENSMUSG00000029816, ENSMUSG00000030329,…
14	Downregulated	0.000368	27	752	2.974	GO:0001817 regulation of cytokine production	ENSMUSG00000035914, ENSMUSG00000051029, ENSMUSG00000031438, ENSMUSG00000034641, ENSMUSG00000044811, ENSMUSG00000005413, ENSMUSG00000006519, ENSMUSG00000022952, ENSMUSG00000026228, ENSMUSG00000027239, ENSMUSG00000029816, ENSMUSG00000032076, ENSMUSG00000037411, ENSMUSG00000038147, ENSMUSG00000052688, ENSMUSG00000000982, ENSMUSG00000023992, ENSMUSG00000037902, ENSMUSG00000003363, ENSMUSG00000015396,…
15	Downregulated	0.000368	15	254	4.8759	GO:0002274 myeloid leukocyte activation	ENSMUSG00000023992, ENSMUSG00000026177, ENSMUSG00000034652, ENSMUSG00000063193, ENSMUSG00000074109, ENSMUSG00000112023, ENSMUSG00000005413, ENSMUSG00000035186, ENSMUSG00000038147, ENSMUSG00000040751, ENSMUSG00000030144, ENSMUSG00000004609, ENSMUSG00000032372, ENSMUSG00000070547, ENSMUSG00000000982
16	Downregulated	0.000368	9	89	9.27107	GO:0045576 mast cell activation	ENSMUSG00000034652, ENSMUSG00000063193, ENSMUSG00000074109, ENSMUSG00000112023, ENSMUSG00000005413, ENSMUSG00000038147, ENSMUSG00000040751, ENSMUSG00000032372, ENSMUSG00000070547
17	Downregulated	0.000401	33	1070	2.53793	GO:0001775 cell activation	ENSMUSG00000023992, ENSMUSG00000037902, ENSMUSG00000040751, ENSMUSG00000078780, ENSMUSG00000025473, ENSMUSG00000026177, ENSMUSG00000034652, ENSMUSG00000035914, ENSMUSG00000050953, ENSMUSG00000063193, ENSMUSG00000074109, ENSMUSG00000112023, ENSMUSG00000000290, ENSMUSG00000001131, ENSMUSG00000005087, ENSMUSG00000005413, ENSMUSG00000027239, ENSMUSG00000029816, ENSMUSG00000030342, ENSMUSG00000031963,…
18	Downregulated	0.000542	26	739	2.89437	GO:0006954 inflammatory response	ENSMUSG00000000982, ENSMUSG00000023992, ENSMUSG00000025473, ENSMUSG00000026981, ENSMUSG00000033777, ENSMUSG00000001131, ENSMUSG00000018774, ENSMUSG00000034652, ENSMUSG00000000290, ENSMUSG00000003363, ENSMUSG00000005413, ENSMUSG00000006519, ENSMUSG00000015854, ENSMUSG00000022225, ENSMUSG00000022667, ENSMUSG00000027239, ENSMUSG00000037411, ENSMUSG00000050953, ENSMUSG00000062082, ENSMUSG00000037902,…
19	Downregulated	0.000542	30	949	2.61209	GO:0045321 leukocyte activation	ENSMUSG00000023992, ENSMUSG00000037902, ENSMUSG00000040751, ENSMUSG00000078780, ENSMUSG00000025473, ENSMUSG00000026177, ENSMUSG00000034652, ENSMUSG00000035914, ENSMUSG00000050953, ENSMUSG00000063193, ENSMUSG00000074109, ENSMUSG00000112023, ENSMUSG00000000290, ENSMUSG00000005087, ENSMUSG00000005413, ENSMUSG00000027239, ENSMUSG00000029816, ENSMUSG00000035186, ENSMUSG00000038147, ENSMUSG00000050335,…
20	Downregulated	0.000542	33	1096	2.46786	GO:0051241 negative regulation of multicellular organismal process	ENSMUSG00000051029, ENSMUSG00000046223, ENSMUSG00000023992, ENSMUSG00000031438, ENSMUSG00000035914, ENSMUSG00000038508, ENSMUSG00000056758, ENSMUSG00000000567, ENSMUSG00000001131, ENSMUSG00000005413, ENSMUSG00000006519, ENSMUSG00000027239, ENSMUSG00000029816, ENSMUSG00000030342, ENSMUSG00000037411, ENSMUSG00000038147, ENSMUSG00000040046, ENSMUSG00000041324, ENSMUSG00000050953, ENSMUSG00000029919,…
Related to Figure 4G	Set_Enriched:Biological Processes_eWAT_ LP: WT vs FGF21KO
	Direction	FDR	nGenes	Pathway size	Fold enriched	Pathway	Genes
1	Upregulated	0.0002	47	1436	2.22256	GO:0006629 lipid metabolic process	ENSMUSG00000014245, ENSMUSG00000016194, ENSMUSG00000020917, ENSMUSG00000021214, ENSMUSG00000021416, ENSMUSG00000022383, ENSMUSG00000025153, ENSMUSG00000025479, ENSMUSG00000027513, ENSMUSG00000028794, ENSMUSG00000030935, ENSMUSG00000030972, ENSMUSG00000031725, ENSMUSG00000031906, ENSMUSG00000032066, ENSMUSG00000035686, ENSMUSG00000037071, ENSMUSG00000038665, ENSMUSG00000041220, ENSMUSG00000041417,…
2	Upregulated	0.0002	24	454	3.58612	GO:0006631 fatty acid metabolic process	ENSMUSG00000020917, ENSMUSG00000021214, ENSMUSG00000021416, ENSMUSG00000022383, ENSMUSG00000025153, ENSMUSG00000025479, ENSMUSG00000027513, ENSMUSG00000030935, ENSMUSG00000030972, ENSMUSG00000037071, ENSMUSG00000041220, ENSMUSG00000047250, ENSMUSG00000050737, ENSMUSG00000052392, ENSMUSG00000055782, ENSMUSG00000020532, ENSMUSG00000031725, ENSMUSG00000056973, ENSMUSG00000029482, ENSMUSG00000042010,…
3	Upregulated	0.0002	29	651	3.00768	GO:0032787 monocarboxylic acid metabolic process	ENSMUSG00000020010, ENSMUSG00000020917, ENSMUSG00000021214, ENSMUSG00000021416, ENSMUSG00000022383, ENSMUSG00000025153, ENSMUSG00000025479, ENSMUSG00000027513, ENSMUSG00000030935, ENSMUSG00000030972, ENSMUSG00000037071, ENSMUSG00000041220, ENSMUSG00000047250, ENSMUSG00000050737, ENSMUSG00000052392, ENSMUSG00000055782, ENSMUSG00000020532, ENSMUSG00000031725, ENSMUSG00000056973, ENSMUSG00000005373,…
4	Upregulated	0.000243	11	98	7.00804	GO:0006637 acyl-CoA metabolic process	ENSMUSG00000020917, ENSMUSG00000027605, ENSMUSG00000030935, ENSMUSG00000030972, ENSMUSG00000052392, ENSMUSG00000020532, ENSMUSG00000041220, ENSMUSG00000042010, ENSMUSG00000038967, ENSMUSG00000025153, ENSMUSG00000056973
5	Upregulated	0.000243	21	384	3.61272	GO:0019216 regulation of lipid metabolic process	ENSMUSG00000022383, ENSMUSG00000035686, ENSMUSG00000026387, ENSMUSG00000049241, ENSMUSG00000005373, ENSMUSG00000021214, ENSMUSG00000023439, ENSMUSG00000024972, ENSMUSG00000027513, ENSMUSG00000030671, ENSMUSG00000045502, ENSMUSG00000055782, ENSMUSG00000055980, ENSMUSG00000032131, ENSMUSG00000038967, ENSMUSG00000042010, ENSMUSG00000045038, ENSMUSG00000031725, ENSMUSG00000031906, ENSMUSG00000056973,…
6	Upregulated	0.000243	11	98	7.00804	GO:0035383 thioester metabolic process	ENSMUSG00000020917, ENSMUSG00000027605, ENSMUSG00000030935, ENSMUSG00000030972, ENSMUSG00000052392, ENSMUSG00000020532, ENSMUSG00000041220, ENSMUSG00000042010, ENSMUSG00000038967, ENSMUSG00000025153, ENSMUSG00000056973
7	Upregulated	0.000243	18	254	4.20791	GO:0045444 fat cell differentiation	ENSMUSG00000044405, ENSMUSG00000054434, ENSMUSG00000005057, ENSMUSG00000018566, ENSMUSG00000019846, ENSMUSG00000022996, ENSMUSG00000027111, ENSMUSG00000037071, ENSMUSG00000054200, ENSMUSG00000023439, ENSMUSG00000024972, ENSMUSG00000066687, ENSMUSG00000031489, ENSMUSG00000023951, ENSMUSG00000048040, ENSMUSG00000048355, ENSMUSG00000048834, ENSMUSG00000012705
8	Upregulated	0.000243	25	529	3.15771	GO:0048871 multicellular organismal homeostasis	ENSMUSG00000009376, ENSMUSG00000022484, ENSMUSG00000024990, ENSMUSG00000034829, ENSMUSG00000031489, ENSMUSG00000001420, ENSMUSG00000005268, ENSMUSG00000019846, ENSMUSG00000020532, ENSMUSG00000020656, ENSMUSG00000022996, ENSMUSG00000023951, ENSMUSG00000026387, ENSMUSG00000027030, ENSMUSG00000032492, ENSMUSG00000037071, ENSMUSG00000041220, ENSMUSG00000042010, ENSMUSG00000050737, ENSMUSG00000053897,…
9	Upregulated	0.000252	15	205	4.8313	GO:0072330 monocarboxylic acid biosynthetic process	ENSMUSG00000020917, ENSMUSG00000025153, ENSMUSG00000030935, ENSMUSG00000030972, ENSMUSG00000037071, ENSMUSG00000041220, ENSMUSG00000047250, ENSMUSG00000050737, ENSMUSG00000020532, ENSMUSG00000042010, ENSMUSG00000005373, ENSMUSG00000055782, ENSMUSG00000027605, ENSMUSG00000031725, ENSMUSG00000056973
10	Upregulated	0.000299	9	59	8.84374	GO:0050873 brown fat cell differentiation	ENSMUSG00000044405, ENSMUSG00000005057, ENSMUSG00000018566, ENSMUSG00000019846, ENSMUSG00000027111, ENSMUSG00000037071, ENSMUSG00000031489, ENSMUSG00000048834, ENSMUSG00000054200
11	Downregulated	8.63e-20	206	2595	1.95658	GO:0002376 immune system process	ENSMUSG00000000982, ENSMUSG00000003283, ENSMUSG00000003882, ENSMUSG00000004707, ENSMUSG00000005339, ENSMUSG00000013707, ENSMUSG00000015355, ENSMUSG00000015947, ENSMUSG00000016283, ENSMUSG00000018920, ENSMUSG00000018930, ENSMUSG00000019122, ENSMUSG00000021423, ENSMUSG00000021477, ENSMUSG00000021508, ENSMUSG00000021624, ENSMUSG00000023915, ENSMUSG00000023992, ENSMUSG00000024696, ENSMUSG00000025473,…
12	Downregulated	1.43e-19	95	739	3.04614	GO:0006954 inflammatory response	ENSMUSG00000000982, ENSMUSG00000013707, ENSMUSG00000018930, ENSMUSG00000019122, ENSMUSG00000023992, ENSMUSG00000025473, ENSMUSG00000025888, ENSMUSG00000026981, ENSMUSG00000028599, ENSMUSG00000030579, ENSMUSG00000031779, ENSMUSG00000033777, ENSMUSG00000034708, ENSMUSG00000034786, ENSMUSG00000035448, ENSMUSG00000037759, ENSMUSG00000040552, ENSMUSG00000043953, ENSMUSG00000049130, ENSMUSG00000051498,…
13	Downregulated	1.54e-17	140	1580	2.25138	GO:0006955 immune response	ENSMUSG00000000982, ENSMUSG00000003283, ENSMUSG00000005339, ENSMUSG00000015947, ENSMUSG00000018930, ENSMUSG00000019122, ENSMUSG00000021423, ENSMUSG00000021477, ENSMUSG00000021508, ENSMUSG00000021624, ENSMUSG00000023915, ENSMUSG00000024696, ENSMUSG00000025779, ENSMUSG00000026981, ENSMUSG00000028111, ENSMUSG00000028599, ENSMUSG00000028874, ENSMUSG00000029254, ENSMUSG00000030144, ENSMUSG00000030147,…
14	Downregulated	1.09e-15	48	254	4.49418	GO:0002274 myeloid leukocyte activation	ENSMUSG00000023992, ENSMUSG00000030579, ENSMUSG00000058715, ENSMUSG00000005339, ENSMUSG00000022303, ENSMUSG00000024401, ENSMUSG00000026177, ENSMUSG00000028874, ENSMUSG00000034652, ENSMUSG00000034947, ENSMUSG00000062593, ENSMUSG00000063193, ENSMUSG00000074109, ENSMUSG00000079685, ENSMUSG00000112023, ENSMUSG00000005413, ENSMUSG00000020399, ENSMUSG00000021948, ENSMUSG00000029819, ENSMUSG00000030793,…
15	Downregulated	2.79e-15	109	1070	2.41456	GO:0001775 cell activation	ENSMUSG00000004707, ENSMUSG00000013707, ENSMUSG00000015355, ENSMUSG00000021624, ENSMUSG00000023915, ENSMUSG00000023992, ENSMUSG00000023993, ENSMUSG00000024965, ENSMUSG00000027506, ENSMUSG00000028599, ENSMUSG00000030579, ENSMUSG00000032020, ENSMUSG00000033831, ENSMUSG00000037902, ENSMUSG00000040751, ENSMUSG00000058715, ENSMUSG00000074677, ENSMUSG00000078780, ENSMUSG00000029163, ENSMUSG00000002111,…
16	Downregulated	3.16e-15	137	1642	2.12997	GO:0006952 defense response	ENSMUSG00000000982, ENSMUSG00000003283, ENSMUSG00000013707, ENSMUSG00000015340, ENSMUSG00000018930, ENSMUSG00000019122, ENSMUSG00000021423, ENSMUSG00000023992, ENSMUSG00000025473, ENSMUSG00000025888, ENSMUSG00000026981, ENSMUSG00000028599, ENSMUSG00000028874, ENSMUSG00000030144, ENSMUSG00000030147, ENSMUSG00000030148, ENSMUSG00000030562, ENSMUSG00000030579, ENSMUSG00000031779, ENSMUSG00000032076,…
17	Downregulated	7.1e-13	126	1430	2.07373	GO:0002682 regulation of immune system process	ENSMUSG00000005339, ENSMUSG00000013707, ENSMUSG00000015947, ENSMUSG00000023915, ENSMUSG00000023992, ENSMUSG00000024696, ENSMUSG00000025473, ENSMUSG00000025779, ENSMUSG00000028599, ENSMUSG00000029254, ENSMUSG00000030579, ENSMUSG00000031443, ENSMUSG00000032020, ENSMUSG00000032076, ENSMUSG00000033777, ENSMUSG00000035914, ENSMUSG00000037902, ENSMUSG00000040552, ENSMUSG00000040751, ENSMUSG00000043496,…
18	Downregulated	2.52e-12	94	949	2.35744	GO:0045321 leukocyte activation	ENSMUSG00000004707, ENSMUSG00000013707, ENSMUSG00000015355, ENSMUSG00000021624, ENSMUSG00000023915, ENSMUSG00000023992, ENSMUSG00000027506, ENSMUSG00000028599, ENSMUSG00000030579, ENSMUSG00000037902, ENSMUSG00000040751, ENSMUSG00000058715, ENSMUSG00000074677, ENSMUSG00000078780, ENSMUSG00000002111, ENSMUSG00000002603, ENSMUSG00000005339, ENSMUSG00000022303, ENSMUSG00000024401, ENSMUSG00000025473,…
19	Downregulated	3.55e-12	81	759	2.54305	GO:0001816 cytokine production	ENSMUSG00000022500, ENSMUSG00000028599, ENSMUSG00000030579, ENSMUSG00000035914, ENSMUSG00000043496, ENSMUSG00000044583, ENSMUSG00000051029, ENSMUSG00000052384, ENSMUSG00000079049, ENSMUSG00000025888, ENSMUSG00000002603, ENSMUSG00000005339, ENSMUSG00000024401, ENSMUSG00000026928, ENSMUSG00000028874, ENSMUSG00000030793, ENSMUSG00000031438, ENSMUSG00000034641, ENSMUSG00000034947, ENSMUSG00000035279,…
20	Downregulated	4.01e-11	188	2831	1.67039	GO:0009605 response to external stimulus	ENSMUSG00000000982, ENSMUSG00000001506, ENSMUSG00000003283, ENSMUSG00000013707, ENSMUSG00000018920, ENSMUSG00000018930, ENSMUSG00000019122, ENSMUSG00000020598, ENSMUSG00000021423, ENSMUSG00000021451, ENSMUSG00000021508, ENSMUSG00000021624, ENSMUSG00000023992, ENSMUSG00000024620, ENSMUSG00000025779, ENSMUSG00000025888, ENSMUSG00000026177, ENSMUSG00000026442, ENSMUSG00000028599, ENSMUSG00000028874,…

## Sheet: Fig 4F-G eWAT_WT and KO_DESeq2
symbol	ensembl_ID	User_ID	gWAT_KO_LP-gWAT_KO_NP_log2FC	gWAT_KO_LP-gWAT_KO_NP_adjPval	gWAT_WT_LP-gWAT_KO_LP_log2FC	gWAT_WT_LP-gWAT_KO_LP_adjPval	gWAT_WT_LP-gWAT_WT_NP_log2FC	gWAT_WT_LP-gWAT_WT_NP_adjPval	gWAT_WT_NP-gWAT_KO_NP_log2FC	gWAT_WT_NP-gWAT_KO_NP_adjPval
mt-Nd4	ENSMUSG00000064363	ENSMUSG00000064363	-0.706064	0.999805	0.532194	0.225513	0.713337	0.0567244	-0.887207	0.135465
Rn18s-rs5	ENSMUSG00000119584	ENSMUSG00000119584	0.135689	0.999805	0.839099	0.222223	-0.18311	0.876193	1.1579	0.220036
mt-Cytb	ENSMUSG00000064370	ENSMUSG00000064370	-0.772204	0.999805	0.468993	0.324285	0.632679	0.119977	-0.93589	0.122076
mt-Rnr2	ENSMUSG00000064339	ENSMUSG00000064339	0.340223	0.999805	1.24173	0.222604	0.0569574	0.981052	1.52499	0.288745
Fabp4	ENSMUSG00000062515	ENSMUSG00000062515	0.035632	0.999805	0.154976	0.820207	0.382685	0.427537	-0.192077	0.827781
Scd1	ENSMUSG00000037071	ENSMUSG00000037071	-0.932929	0.850088	2.80986	1.92147638391184e-17	1.27575	0.000531617	0.601181	0.420018
Car3	ENSMUSG00000027559	ENSMUSG00000027559	-0.606917	0.999805	0.609814	0.110466	0.558221	0.14583	-0.555324	0.360266
Igkc	ENSMUSG00000076609	ENSMUSG00000076609	0.49909	0.999805	-0.239291	0.913441	0.616713	0.722223	-0.356914	0.895645
mt-Nd1	ENSMUSG00000064341	ENSMUSG00000064341	-0.374328	0.999805	0.282302	0.399559	0.505558	0.0488024	-0.597584	0.140563
Lpl	ENSMUSG00000015568	ENSMUSG00000015568	-0.0211736	0.999805	0.0873699	0.923479	0.633075	0.184098	-0.566878	0.459649
Cfd	ENSMUSG00000061780	ENSMUSG00000061780	-1.34222	0.202889	3.39372	8.67261042415176e-21	1.5376	0.000135972	0.513896	0.568658
mt-Nd2	ENSMUSG00000064345	ENSMUSG00000064345	-0.184694	0.999805	0.438807	0.28396	0.807326	0.0101636	-0.553213	0.328583
Malat1	ENSMUSG00000092341	ENSMUSG00000092341	0.343427	0.999805	0.0751121	0.91259	-0.301726	0.503445	0.720265	0.170962
Actb	ENSMUSG00000029580	ENSMUSG00000029580	0.106604	0.999805	-0.45809	0.0741734	-0.339095	0.226225	-0.0123907	0.990298
Hbb-bs	ENSMUSG00000052305	ENSMUSG00000052305	-0.064924	0.999805	-0.389576	0.701224	-0.275896	0.810336	-0.178605	0.91447
Gsn	ENSMUSG00000026879	ENSMUSG00000026879	-0.213682	0.999805	0.194677	0.716588	-0.0462059	0.95083	0.0272008	0.981199
B2m	ENSMUSG00000060802	ENSMUSG00000060802	-0.0964145	0.999805	0.00382441	0.996462	0.37635	0.239942	-0.46894	0.312886
Apoe	ENSMUSG00000002985	ENSMUSG00000002985	-0.0622518	0.999805	0.136002	0.752362	-0.0440369	0.937955	0.117787	0.848578
Vim	ENSMUSG00000026728	ENSMUSG00000026728	-0.0203669	0.999805	-0.962405	0.0185646	-0.620405	0.186848	-0.362367	0.67814
Dcn	ENSMUSG00000019929	ENSMUSG00000019929	0.173075	0.999805	-0.731227	0.0653366	-0.520977	0.237019	-0.0371749	0.97692
mt-Rnr1	ENSMUSG00000064337	ENSMUSG00000064337	0.231148	0.999805	1.33427	0.0521398	0.246641	0.85147	1.31878	0.223799
Sparc	ENSMUSG00000018593	ENSMUSG00000018593	0.203103	0.999805	-0.793958	0.204002	-0.112653	0.922291	-0.478202	0.665156
Fth1	ENSMUSG00000024661	ENSMUSG00000024661	-0.125338	0.999805	-0.695714	0.0921767	-0.228922	0.717612	-0.59213	0.379712
Tmsb4x	ENSMUSG00000049775	ENSMUSG00000049775	0.170387	0.999805	-0.96144	0.0298732	-0.677561	0.171168	-0.113493	0.926003
Adipoq	ENSMUSG00000022878	ENSMUSG00000022878	-0.299194	0.999805	0.699911	0.120021	1.07684	0.00425699	-0.676121	0.335501
Dbi	ENSMUSG00000026385	ENSMUSG00000026385	-0.261404	0.999805	0.251559	0.689834	0.676899	0.100107	-0.686745	0.292544
Ctsb	ENSMUSG00000021939	ENSMUSG00000021939	0.00288352	0.999805	-1.02428	0.0036613	-0.538949	0.214522	-0.482452	0.49198
Ctsd	ENSMUSG00000007891	ENSMUSG00000007891	0.129343	0.999805	-1.13313	0.0192383	-0.506154	0.437188	-0.497636	0.612901
Lgals3	ENSMUSG00000050335	ENSMUSG00000050335	0.573789	0.999805	-3.0995	5.93524805954998e-08	-1.96961	0.00122548	-0.556099	0.704563
Akr1b7	ENSMUSG00000052131	ENSMUSG00000052131	6.87229	NA	4.90327	NA	8.55398	NA	3.22158	NA
Selenop	ENSMUSG00000064373	ENSMUSG00000064373	0.060549	0.999805	-0.790513	0.0353088	-0.340185	0.510666	-0.389779	0.597602
Gm11942	ENSMUSG00000094344	ENSMUSG00000094344	0.462077	0.999805	-7.32383	5.11929542582678e-16	1.53585	0.256611	-8.3976	5.57830052813404e-17
Gpnmb	ENSMUSG00000029816	ENSMUSG00000029816	0.471699	0.999805	-3.75732	0.000756963	-2.48637	0.043747	-0.799251	0.775173
Lep	ENSMUSG00000059201	ENSMUSG00000059201	-0.0986693	0.999805	-0.904771	0.249341	-0.355758	0.744754	-0.647683	0.623006
Lyz2	ENSMUSG00000069516	ENSMUSG00000069516	-0.13395	0.999805	-1.19342	0.0391951	-0.896538	0.154315	-0.430836	0.729649
Ifi27l2a	ENSMUSG00000079017	ENSMUSG00000079017	-0.775554	0.999805	0.443381	0.400293	0.827263	0.0374399	-1.15944	0.0459831
Itm2b	ENSMUSG00000022108	ENSMUSG00000022108	-0.0119783	0.999805	-0.41689	0.0742556	-0.13335	0.712526	-0.295519	0.462567
Pck1	ENSMUSG00000027513	ENSMUSG00000027513	-0.372602	0.999805	1.0671	0.00677456	1.31082	0.000344656	-0.616324	0.402085
Cavin1	ENSMUSG00000004044	ENSMUSG00000004044	-0.017297	0.999805	0.0563424	0.940893	0.0186589	0.985434	0.0203865	0.987955
S100a6	ENSMUSG00000001025	ENSMUSG00000001025	0.0638078	0.999805	-1.24706	0.000201125	-0.823751	0.0252215	-0.359502	0.641947
Txnip	ENSMUSG00000038393	ENSMUSG00000038393	-0.142633	0.999805	0.0959999	0.915312	-0.00460159	0.996914	-0.0420316	0.97692
Rps12	ENSMUSG00000061983	ENSMUSG00000061983	-0.000405968	0.999805	-0.154771	0.589089	-0.1145	0.717297	-0.0406767	0.942052
Dgat2	ENSMUSG00000030747	ENSMUSG00000030747	-0.958307	0.999805	0.0270964	0.990147	0.44885	0.714226	-1.38006	0.268455
Plin4	ENSMUSG00000002831	ENSMUSG00000002831	-0.307258	0.999805	0.574485	0.110669	0.789491	0.0118138	-0.522264	0.361959
[truncated: 22,183 more rows]

## Sheet: Supp 4D_eWAT_KEGG_WT_KO 22m
PGSEA
Supplemental Figure 4D	Set_Enriched KEGG_ eWAT_WT: NP vs LP
[truncated: 28 more rows]

[truncated: 3 more sheets: BAT__BP_Fig 4F and 4G 22m, Fig 5_BAT_ WT and KO_DESeq2, Supp Fig 5_BAT_KEGG 22m]
